# Supplementary material for: Proteomic and genomic analysis reveals novel Campylobacter jejuni outer membrane proteins and potential heterogeneity
Source: EuPA Open Proteom. 2014 Jun 26;4:184–94. doi: 10.1016/j.euprot.2014.06.003 (PMC4975774; doi:10.1016/j.euprot.2014.06.003)
Supplement: Transparency document [file mmc3.zip]

Archive with 10 entries (10 files):
- Transparency Document_AL.pdf
- Transparency Document_AS.pdf
- Transparency Document_DGES.pdf
- Transparency Document_DY.pdf
- Transparency Document_EM.pdf
- Transparency Document_EW.pdf
- Transparency Document_LI.pdf
- Transparency Document_NI.pdf
- Transparency Document_PE.pdf
- Transparency Document_RY.pdf
