# Supplementary material for: Proteomic and genomic analysis reveals novel Campylobacter jejuni outer membrane proteins and potential heterogeneity
Source: EuPA Open Proteom. 2014 Jun 26;4:184–94. doi: 10.1016/j.euprot.2014.06.003 (PMC4975774; doi:10.1016/j.euprot.2014.06.003)
Supplement: Supplementary file 3 [file mmc2.xlsx]

## Sheet: Summary
	Table S1	Mascot search results generated by ProteinScape, prior to applying strict confidence criteria. Replicate1.
	Table S2	Mascot search results generated by ProteinScape, prior to applying strict confidence criteria. Replicate1 Trypsin/P.
	Table S3	Mascot search results generated by ProteinScape, prior to applying strict confidence criteria. Replicate2.
	Table S4	Mascot search results generated by ProteinScape, prior to applying strict confidence criteria. Replicate2 Trypsin/P.
	Table S5	Mascot search results generated by ProteinScape, prior to applying strict confidence criteria. Replicate3.
	Table S6	Mascot search results generated by ProteinScape, prior to applying strict confidence criteria. Replicate3 Trypsin/P.
	Table S7	Variability in start codon assignments.
	Table S8	Sequence variability in conserved proteins.
	Table S9	CfrB sequence variability.

## Sheet: Table S1
Table S1. Replicate 1.
Protein 1:						flagellar hook protein FlgE [Campylobacter jejuni subsp. jejuni 81-176]
Accession:						gi|121613214																		Score:						2977.6
Database:						CJejuni81-176																		MW [kDa]:						89.4
Seq. Coverage [%]:						0.659																		pI:						5.00572
																								No. of Peptides:						44
Modification(s):								Carbamidomethyl, Oxidation
Cmpd.		No. of Cmpds.	m/z meas.		Δ				z		Rt [min]			Score			Site [%]	P	Range				Sequence										Modification								Type
					m/z [ppm]
303		1	1126.56		308.646				3		10.8			38.05				0	4-35				R.SLWSGVSGLQAHQVAMDVEGNNISNVNTTGFK.Y										Oxidation: 16								CID
94		3	674.8		717.612				2		6.1			64.09				0	39-50				R.ADFGTMFSQTVK.I										Oxidation: 6								CID
172		4	666.48		242.159				2		7.9			86.67				0	39-50				R.ADFGTMFSQTVK.I																		CID
1		1	450.98		-577.35				2		1.5			40.06				0	51-59				K.IATAPTDGR.G																		CID
308		1	1151.59		489.79				2		10.9			85.51				0	91-112				K.NTDVAINGDGFFMVSDDGGLTR.Y																		CID
253		2	925.95		502.335				2		9.6			27.43				0	153-169				R.TPQNIFIDPGMHIPAAK.S																		CID
177		1	933.47		-13.4482				2		8.3			17.13				0	153-169				R.TPQNIFIDPGMHIPAAK.S										Oxidation: 11								CID
32		3	616.79		737.125				2		3.9			80.73				0	177-189				K.ANLNSGLSVGTAK.T																		CID
147		3	774.49		121.033				2		7.4			77.24				0	190-203				K.TPIYGLDSVHGFNK.K																		CID
66		3	860.27		433.737				2		6.2			80.59				0	210-224				K.NENDTGITQFYTTSK.N																		CID
62		5	576.31		53.2325				2		5.2			63.9				0	233-243				K.GVDCAALFNGK.G										Carbamidomethyl: 4								CID
121		5	713.48		202.036				2		6.7			74.22				0	251-263				R.DGQGIWVSYADSK.F																		CID
304		2	1078.56		28.7981				2		11.1			54.46				0	314-332				K.SLDQAIEYINTFTAPTDTR.E																		CID
132		3	767.29		349.736				3		7.2			39.39				1	342-363				R.KADGSGIEFINTNADGTTDNMK.N																		CID
81		1	772.52		215.727				3		6.2			51.93				1	342-363				R.KADGSGIEFINTNADGTTDNMK.N										Oxidation: 21								CID
149		1	1086.63		597.158				2		7.5			58.5				0	343-363				K.ADGSGIEFINTNADGTTDNMK.N																		CID
100		1	1094.13		138.07				2		6.6			57.44				0	343-363				K.ADGSGIEFINTNADGTTDNMK.N										Oxidation: 20								CID
78		4	807.64		277.769				2		5.7			116				0	364-378				K.NIDLVVNQANTAGER.H																		CID
154		2	1005.56		66.6075				2		7.6			38.05				0	397-415				K.QGANSVWIPGNNPVNGTER.I																		CID
5		2	455.1		-394.158				2		2.7			34.24				0	416-423				R.IQIVTAHK.Y																		CID
68		5	679.93		83.8909				2		5.4			86.35				0	462-474				R.NAVNGSLLNTTVR.T																		CID
147		3	1169.65		561.923				2		7.5			113.17				0	492-514				R.YGVDYDGSGGFEADGSDVNEGVK.V																		CID
172		2	917.97		13.3371				2		8			47.24				0	544-559				R.RPHDISFNVTAYTDAK.G																		CID
252		2	686.95		145.428				2		9.6			79.82				0	562-573				K.VSTNMAFTNIFK.G																		CID
186		2	694.91		89.8471				2		8.3			63.55				0	562-573				K.VSTNMAFTNIFK.G										Oxidation: 5								CID
86		3	668.38		65.5132				2		5.9			63.86				0	574-586				K.GFDGVLTVGNSNR.Q																		CID
420		1	1246.17		438.681				2		15.4			100.08				0	587-609				R.QSEQLFLSAFSAGLEIYDSLGSK.H																		CID
57		2	550.74		-124.496				2		5.4			42.39				0	610-618				K.HTLEVQFVK.Q																		CID
189		4	933.02		625.961				2		8.3			92.28				0	619-634				K.QSTTQDGGNEWQMIIR.V																		CID
149		2	940.95		548.907				2		7.5			46.52				0	619-634				K.QSTTQDGGNEWQMIIR.V										Oxidation: 13								CID
190		2	1175.82		607.709				2		8.6			105.52				0	635-657				R.VPEPAEINTTGEGPNNIIVGTAR.F																		CID
49		5	713.95		163.196				2		5			100.53				0	658-670				R.FNNDGSLANYSPK.T																		CID
109		5	907.94		525.413				2		6.5			48.39				0	671-687				K.TINFSPNNGAAPNQQIK.L																		CID
285		1	1316.69		295.11				3		10.3			56.33				0	688-727				K.LSFGTSGSNDGLVSSNSASTLTGQATDGYTSGNLKP DAIR.V																		CID
129		2	803.98		90.5558				2		6.9			59.01				1	728-742				R.VDDKGNILGEFTNGK.T																		CID
106		5	575.2		-171.337				2		6.4			59.12				0	732-742				K.GNILGEFTNGK.T																		CID
302		2	1077.54		481.036				2		11			42.59				0	749-769				K.MAMASVANNSGLEEIGGNLFK.V																		CID
288		1	723.98		411.774				3		10.3			50.65				0	749-769				K.MAMASVANNSGLEEIGGNLFK.V										Oxidation: 3								CID
37		3	808.81		478.029				2		4.6			98.89				0	770-787				K.VTANSGAIVVGEAGTGGR.G																		CID
33		3	719.92		103.139				2		4			100.01				0	792-804				K.TSALEMSNVDLSR.S										Oxidation: 6								CID
110		2	711.85		2.39084				2		6.5			85.94				0	792-804				K.TSALEMSNVDLSR.S																		CID
179		2	593.37		10.5955				2		8.3			67.47				0	805-814				R.SLTELIIIQR.G																		CID
322		3	910.62		136.929				2		11.1			118.09				0	822-837				K.TISTSDQMLQTLIQLK.Q																		CID
240		2	918.8		334.478				2		9.3			64.17				0	822-837				K.TISTSDQMLQTLIQLK.Q										Oxidation: 8								CID
Protein 2:						flagellin B [Campylobacter jejuni subsp. jejuni 81-176]
Accession:						gi|121612545																		Score:						2961.09
Database:						CJejuni81-176																		MW [kDa]:						59.5
Seq. Coverage [%]:						0.665																		pI:						5.46507
																								No. of Peptides:						37
Modification(s):								Oxidation
Cmpd.		No. of Cmpds.	m/z meas.		Δ				z		Rt [min]			Score			Site [%]	P	Range				Sequence										Modification								Type
					m/z [ppm]
41		20	564.76		-110.145				2		3.4			96.76				0	5-15				R.INTNVAALNAK.A																		CID
4		1	416.55		-387.796				2		1.2			24.38				0	16-23				K.ANSDLNAK.S																		CID
11		5	424.58		-346.691				2		2.4			55.18				0	24-31				K.SLDASLSR.L																		CID
114		20	889.74		356.535				2		7.2			155.26				0	38-55				R.INSAADDASGMAIADSLR.S																		CID
79		18	897.86		489.907				2		6.1			115.66				0	38-55				R.INSAADDASGMAIADSLR.S										Oxidation: 11								CID
296		4	1251.3		531.305				2		9.9			83.42				0	56-80				R.SQANTLGQAISNGNDALGILQTADK.A																		CID
1		1	417.5		-490.605				2		1.1			22.44				0	81-87				K.AMDEQLK.I																		CID
13		5	351.44		-805.88				2		2.5			39.44				0	88-93				K.ILDTIK.T																		CID
5		6	609.35		66.1961				2		1.7			78.35				0	96-107				K.ATQAAQDGQSLK.T																		CID
125		1	737.92		48.7057				2		8.6			13.83				1	96-109				K.ATQAAQDGQSLKTR.T																		CID
112		1	653.96		179.219				2		7.1			17.38				1	108-118				K.TRTMLQADINK.L										Oxidation: 4								CID
22		6	517.16		-214.523				2		2.7			61.06				0	110-118				R.TMLQADINK.L																		CID
10		7	525.28		22.0378				2		2.5			47.62				0	110-118				R.TMLQADINK.L										Oxidation: 2								CID
180		9	949.49		564.808				2		7.6			93.38				0	119-135				K.LMEELDNIANTTSFNGK.Q																		CID
119		13	957.45		520.946				2		7.6			96.26				0	119-135				K.LMEELDNIANTTSFNGK.Q										Oxidation: 2								CID
235		3	1256.28		121.531				2		8.8			94.73				0	136-158				K.QLLSGNFTNQEFQIGASSNQTVK.A																		CID
6		6	482.14		-246.576				2		1.8			67.15				0	159-168				K.ATIGATQSSK.I																		CID
303		21	921.58		102.209				2		10.2			112.6				0	174-191				R.FETGAQSFTSGVVGLTIK.N																		CID
36		13	550.25		-11.578				2		4.2			59.41				0	192-200				K.NYNGIEDFK.F																		CID
19		5	426.55		-456.738				2		2.7			40.81				0	238-245				K.TTGVYAIK.E																		CID
166		16	876.96		588.574				2		7.8			88.54				0	246-262				K.EGTTSQEFAINGVTIGK.I																		CID
197		1	1033.1		548.141				2		7.9			12.86				1	263-282				K.IEYKDGDGNGSLISAINAVK.D																		CID
152		18	766.3		533.298				2		7			106.87				0	267-282				K.DGDGNGSLISAINAVK.D																		CID
3		1	453.53		-440.766				2		1.2			59.93				0	283-291				K.DTTGVQASK.D																		CID
6		7	466.13		-287.389				2		2.7			66.36				0	297-305				K.LVLTSADGR.G																		CID
70		15	772.49		728.129				2		6.8			106.95				0	309-324				K.ITGDIGVGSGILANQK.E																		CID
85		13	896.26		396.992				2		5.2			110.12				0	370-386				K.GQISATNADAMGFNSYK.G										Oxidation: 11								CID
113		10	888.4		555.379				2		6.1			138.72				0	370-386				K.GQISATNADAMGFNSYK.G																		CID
22		3	847.99		75.728				2		3.4			113.07				0	468-484				K.TTAANTTDETAGVTTLK.G																		CID
427		11	1067.56		489.614				2		13.5			87.93				0	485-504				K.GAMAVMDIAETAITNLDQIR.A																		CID
391		7	1075.53		460.43				2		12.3			107.99				0	485-504				K.GAMAVMDIAETAITNLDQIR.A										Oxidation: 3								CID
339		7	1075.67		590.659				2		12.5			96.17				0	485-504				K.GAMAVMDIAETAITNLDQIR.A										Oxidation: 6								CID
326		2	1083.17		126.978				2		10.6			79.44				0	485-504				K.GAMAVMDIAETAITNLDQIR.A										Oxidation: 3, 6								CID
264		11	886.6		141.007				3		10.9			46.57				0	505-529				R.ADIGSIQNQVTSTINNITVTQVNVK.A																		CID
37		16	716.86		62.8081				2		4.3			126.25				0	537-549				R.DVDFASESANYSK.A																		CID
210		2	1262.22		472.056				2		8.1			119.81				0	550-573				K.ANILAQSGSYAMAQANSSQQNVLR.L																		CID
171		1	1270.29		526.219				2		7.4			104.6				0	550-573				K.ANILAQSGSYAMAQANSSQQNVLR.L										Oxidation: 12								CID
Protein 3:						flagellin B [Campylobacter jejuni subsp. jejuni 81-176]
Accession:						gi|121612455																		Score:						2681.62
Database:						CJejuni81-176																		MW [kDa]:						59.7
Seq. Coverage [%]:						0.658																		pI:						5.406
																								No. of Peptides:						34
Modification(s):								Oxidation
Cmpd.		No. of Cmpds.	m/z meas.		Δ				z		Rt [min]			Score			Site [%]	P	Range				Sequence										Modification								Type
					m/z [ppm]
158		1	1204.64		23.3613				2		7.1			101.01				0	5-27				R.INTNIGALNAHANSVVNSNELDK.S																		CID
114		20	889.74		356.535				2		7.2			155.26				0	38-55				R.INSAADDASGMAIADSLR.S																		CID
79		18	897.86		489.907				2		6.1			115.66				0	38-55				R.INSAADDASGMAIADSLR.S										Oxidation: 11								CID
255		4	829.02		312.344				3		9.7			57.16				0	56-80				R.SQAATLGQAINNGNDAIGILQTADK.A																		CID
1		1	417.5		-490.605				2		1.1			22.44				0	81-87				K.AMDEQLK.I																		CID
13		5	351.44		-805.88				2		2.5			39.44				0	88-93				K.ILDTIK.T																		CID
5		6	609.35		66.1961				2		1.7			78.35				0	96-107				K.ATQAAQDGQSLK.T																		CID
125		1	737.92		48.7057				2		8.6			13.83				1	96-109				K.ATQAAQDGQSLKTR.T																		CID
112		1	653.96		179.219				2		7.1			17.38				1	108-118				K.TRTMLQADINK.L										Oxidation: 4								CID
10		7	525.28		22.0378				2		2.5			47.62				0	110-118				R.TMLQADINK.L										Oxidation: 2								CID
22		6	517.16		-214.523				2		2.7			61.06				0	110-118				R.TMLQADINK.L																		CID
180		9	949.49		564.808				2		7.6			93.38				0	119-135				K.LMEELDNIANTTSFNGK.Q																		CID
119		13	957.45		520.946				2		7.6			96.26				0	119-135				K.LMEELDNIANTTSFNGK.Q										Oxidation: 2								CID
235		3	1256.28		121.531				2		8.8			94.73				0	136-158				K.QLLSGNFTNQEFQIGASSNQTVK.A																		CID
6		6	482.14		-246.576				2		1.8			67.15				0	159-168				K.ATIGATQSSK.I																		CID
303		21	921.58		102.209				2		10.2			112.6				0	174-191				R.FETGAQSFTSGVVGLTIK.N																		CID
36		13	550.25		-11.578				2		4.2			59.41				0	192-200				K.NYNGIEDFK.F																		CID
19		5	426.55		-456.738				2		2.7			40.81				0	238-245				K.TTGVYAIK.E																		CID
302		4	1127.74		149.756				2		10.3			80.14				0	246-266				K.EGTTSQDFAINGVVIGQINYK.D																		CID
127		8	808.2		361.758				2		6.4			89.36				0	267-282				K.DGDNNGQLVSAINAVK.D																		CID
3		1	453.53		-440.766				2		1.2			59.93				0	283-291				K.DTTGVQASK.D																		CID
6		7	466.13		-287.389				2		2.7			66.36				0	297-305				K.LVLTSADGR.G																		CID
70		15	772.49		728.129				2		6.8			106.95				0	309-324				K.ITGDIGVGSGILANQK.E																		CID
85		13	896.26		396.992				2		5.2			110.12				0	370-386				K.GQISATNADAMGFNSYK.G										Oxidation: 11								CID
113		10	888.4		555.379				2		6.1			138.72				0	370-386				K.GQISATNADAMGFNSYK.G																		CID
22		3	847.99		75.728				2		3.4			113.07				0	468-484				K.TTAANTTDETAGVTTLK.G																		CID
427		11	1067.56		489.614				2		13.5			87.93				0	485-504				K.GAMAVMDIAETAITNLDQIR.A																		CID
391		7	1075.53		460.43				2		12.3			107.99				0	485-504				K.GAMAVMDIAETAITNLDQIR.A										Oxidation: 3								CID
339		7	1075.67		590.659				2		12.5			96.17				0	485-504				K.GAMAVMDIAETAITNLDQIR.A										Oxidation: 6								CID
326		2	1083.17		126.978				2		10.6			79.44				0	485-504				K.GAMAVMDIAETAITNLDQIR.A										Oxidation: 3, 6								CID
286		1	899.71		243.735				3		11.2			18				0	505-529				R.ADIGSVQNQLQVTINNITVTQVNVK.A																		CID
78		8	708.85		45.8215				2		6.2			117.35				0	537-549				R.DVDFASESANFSK.Y																		CID
214		1	872.5		455.784				3		9.6			56.45				0	550-573				K.YNILAQSGSYAMSQANAVQQNVLK.L										Oxidation: 12								CID
314		4	866.94		195.125				3		10.4			66.3				0	550-573				K.YNILAQSGSYAMSQANAVQQNVLK.L																		CID
Protein 4:						major outer membrane protein [Campylobacter jejuni subsp. jejuni 81-176]
Accession:						gi|121612668																		Score:						1546.86
Database:						CJejuni81-176																		MW [kDa]:						45.7
Seq. Coverage [%]:						0.663																		pI:						4.56537
																								No. of Peptides:						20
Modification(s):								Oxidation
Cmpd.		No. of Cmpds.	m/z meas.		Δ				z		Rt [min]			Score			Site [%]	P	Range				Sequence										Modification								Type
					m/z [ppm]
36		14	480.08		-377.828				2		3.6			58.85				0	31-39				K.DVDVSGVLR.Y																		CID
1		3	479.99		-455.821				2		1.4			35.41				0	42-49				R.YDTGNFDK.N																		CID
16		17	683.27		642.476				2		2.8			83.16				0	50-61				K.NFVNNSNLNNSK.Q																		CID
144		19	748.86		640.553				2		8.8			115.02				0	68-81				R.AQVNFSAAIADNFK.A																		CID
162		12	1040.04		534.557				2		9.4			106.45				0	82-101				K.AFVQFDYNAADGGYGANGIK.N																		CID
196		25	1043.75		202.41				2		9.6			112.01				0	111-129				R.QLYLTYTNEDVATSVIAGK.Q																		CID
210		7	1115.57		440.209				2		9.8			69.78				0	130-150				K.QQLNTIWTDNGVDGLVGTGIK.V																		CID
466		16	1066.32		424.576				3		16.2			56.03				0	151-181				K.VVNNSIDGLTLAAFAVDSFMAEEQGADLLGK.S																		CID
428		10	1071.65		420.933				3		15.2			65.48				0	151-181				K.VVNNSIDGLTLAAFAVDSFMAEEQGADLLGK.S										Oxidation: 20								CID
57		20	542.73		-126.272				2		6.1			54.14				0	269-278				R.HANGNLFALK.G																		CID
262		16	1051.52		497.36				2		10.7			127.83				0	279-298				K.GSIEVNGWDASLGGLYYGDK.E																		CID
205		1	1179.66		79.6444				2		9.7			64.74				1	279-300				K.GSIEVNGWDASLGGLYYGDKEK.A																		CID
323		3	1464.89		447.145				2		12.4			129.47				0	301-328				K.ASTVVIEDQGNLGSLLAGEEIFYTTGSR.L																		CID
306		1	1214.07		-168.407				3		13.4			37.1				1	301-335				K.ASTVVIEDQGNLGSLLAGEEIFYTTGSRLNGDTGR. N																		CID
289		30	970.05		594.921				2		11.6			131.52				0	336-352				R.NIFGYVTGGYTFNETVR.V																		CID
37		28	557.67		695.538				2		4.8			83.5				0	353-363				R.VGADFVYGGTK.T																		CID
2		5	542.64		-244.521				2		1.6			67.51				0	364-374				K.TEATNHLGGGK.K																		CID
7		5	393.52		-572.058				2		2.5			53.29				1	375-381				K.KLEAVAR.V																		CID
296		6	1050.5		325.284				3		11.9			57.66				0	390-417				K.LNFSAFYSYVNLDQGVNTNESADHSTVR.L																		CID
6		5	367.99		-634.436				2		2.7			37.91				0	418-423				R.LQALYK.F																		CID
Protein 5:						fibronectin type III domain protein [Campylobacter jejuni subsp. jejuni 81-176]
Accession:						gi|121613534																		Score:						864.27
Database:						CJejuni81-176																		MW [kDa]:						46.1
Seq. Coverage [%]:						0.473																		pI:						5.83284
																								No. of Peptides:						15
Modification(s):								Oxidation
Cmpd.		No. of Cmpds.	m/z meas.		Δ				z		Rt [min]			Score			Site [%]	P	Range				Sequence										Modification								Type
					m/z [ppm]
8		1	542.2		-161.669				2		2.7			15.66				0	33-42				K.EPAVNESLPK.V																		CID
323		1	1245.59		9.38976				2		13.8			74.28				0	48-68				K.SLSDMSNIAFEWESLYNENIK.G																		CID
191		2	884.98		552.594				2		10.5			68.71				0	135-150				R.LEAVPFVQAVTNLPNR.I																		CID
14		1	497.7		-128.237				2		3.1			55.92				0	163-170				R.VDSYIIER.T																		CID
82		1	1115.17		576.99				2		7.2			69.93				0	188-206				R.LNAEYIDSDLKPNENSSYR.I																		CID
92		2	531.39		129.269				2		7.6			43.7				0	207-216				R.IIAVSFNGIK.S																		CID
3		1	618.35		65.7734				2		2.4			36.18				0	217-228				K.SEPSQVVSSTSK.A																		CID
274		1	1072.14		139.858				2		12.4			84.73				0	247-263				K.IMLTWDAPTYEDFSYYK.V																		CID
260		1	1080.31		298.585				2		12			44.8				0	247-263				K.IMLTWDAPTYEDFSYYK.V										Oxidation: 2								CID
241		1	867.1		159.816				2		11.7			76.28				0	264-279				K.VYSTSSSFLPFSVLAK.T																		CID
54		1	827.43		33.9025				2		5.9			63.5				1	280-294				K.TDKNSYEDIVEGVGK.S																		CID
52		1	655.33		19.5985				2		5.9			69.93				0	283-294				K.NSYEDIVEGVGK.S																		CID
65		1	549.51		-180.345				3		6.6			19.91				1	300-314				K.VTMVDKDGLESPMPK.D																		CID
12		1	556.03		-1333.02				2		2.8			60.78				0	359-368				R.YGGEQNAVFK.G																		CID
259		2	1062.6		513.538				2		12			67.27				0	380-399				K.ALPGVEYSYEVIAIDSAGLR.S																		CID
Protein 6:						outer membrane protein, OMP85 family [Campylobacter jejuni subsp. jejuni 81-176]
Accession:						gi|121612878																		Score:						769.57
Database:						CJejuni81-176																		MW [kDa]:						83.1
Seq. Coverage [%]:						0.248																		pI:						5.46219
																								No. of Peptides:						15
Cmpd.		No. of Cmpds.	m/z meas.		Δ				z		Rt [min]			Score			Site [%]	P	Range				Sequence										Modification								Type
					m/z [ppm]
170		1	582.23		661.42				2		7.9			68.06				0	53-62				K.INTAILNLYK.Q																		CID
19		1	573.71		-173.057				2		3.5			42.47				0	91-101				K.VTITGIASNDR.K																		CID
185		1	632.85		65.6814				2		8.2			28.41				0	136-145				K.SYFDTIVEYK.K																		CID
295		1	932.47		527.528				2		10.4			82.42				0	148-163				K.TLENTDGLELEFIVNR.G																		CID
165		1	735.35		653.781				2		7.8			85				0	180-192				K.FSYSDIEPAVVNK.E																		CID
13		1	577.38		176.978				2		3.2			37.1				0	210-219				K.VFELSNDSSR.I																		CID
45		1	487.63		740.286				2		4.9			17.46				0	291-298				K.TINIEDIR.K																		CID
32		1	690.45		153.973				2		4.3			53.01				0	325-336				K.NDQTQEATVVFK.V																		CID
130		2	743.11		319.529				2		7.1			57.79				0	364-375				R.ELYITEGNLYNR.T																		CID
80		1	794.49		137.862				2		6.1			57.03				1	388-400				R.TSYFDDVNIKEEK.V																		CID
162		1	494.48		-242.05				3		7.7			46.45				0	401-413				K.VDDTHIDLIVDVK.E																		CID
28		1	406.88		312.056				2		4.2			30.45				0	465-471				R.ISLINPR.V																		CID
140		1	571.28		-9.56209				2		7.3			40.22				0	497-506				K.NYGFDITVGR.Q																		CID
298		1	868.93		194.881				3		10.5			49.35				0	564-589				R.SGIIASTSLEYAGLGGDQEFISSSSK.F																		CID
200		2	745.38		6.25145				2		8.1			74.35				0	615-626				K.VWDEGYLPINQR.I																		CID
Protein 7:						lipoprotein, putative [Campylobacter jejuni subsp. jejuni 81-176]
Accession:						gi|121613530																		Score:						636.27
Database:						CJejuni81-176																		MW [kDa]:						22.4
Seq. Coverage [%]:						0.531																		pI:						9.6551
																								No. of Peptides:						12
Modification(s):								Oxidation
Cmpd.		No. of Cmpds.	m/z meas.		Δ				z		Rt [min]			Score			Site [%]	P	Range				Sequence										Modification								Type
					m/z [ppm]
54		3	579.83		4.32081				2		5.1			67.45				1	35-45				K.KGDALTLGLDR.Q																		CID
65		1	515.7		-155.13				2		5.4			61.81				0	36-45				K.GDALTLGLDR.Q																		CID
276		2	1019.8		-14.305				3		11.3			23.29				0	46-73				R.QDFESAAETMINSMLSDPAFANIKPGTR.K										Oxidation: 14								CID
317		2	1020.12		299.477				3		12.4			22.25				0	46-73				R.QDFESAAETMINSMLSDPAFANIKPGTR.K										Oxidation: 10								CID
245		1	1025.31		159.756				3		10.6			52.25				0	46-73				R.QDFESAAETMINSMLSDPAFANIKPGTR.K										Oxidation: 10, 14								CID
24		1	378.53		-602.378				2		3.1			28.36				1	74-80				R.KVIAIGR.V																		CID
182		1	1057.02		475.602				2		9.1			58.65				0	108-128				K.FVLTSAVAAGGALDSMSEDVR.E										Oxidation: 16								CID
240		1	1049.01		467.267				2		10.5			95.54				0	108-128				K.FVLTSAVAAGGALDSMSEDVR.E																		CID
120		1	710.51		160.838				2		7.5			87.31				1	144-157				K.KGTLVSPDFSLAGK.I																		CID
115		2	646.45		157.408				2		8			27.25				0	145-157				K.GTLVSPDFSLAGK.I																		CID
269		1	658.58		340.412				2		11.1			63.39				0	170-179				K.TQVEYFFLLR.L																		CID
268		1	1113.72		157.824				2		11			48.72				0	180-198				R.LTDLTSGLVYWEDEQTIDK.T																		CID
Protein 8:						L-asparaginase [Campylobacter jejuni subsp. jejuni 81-176]
Accession:						gi|121612621																		Score:						630.6
Database:						CJejuni81-176																		MW [kDa]:						36.9
Seq. Coverage [%]:						0.379																		pI:						8.99901
																								No. of Peptides:						10
Modification(s):								Oxidation
Cmpd.		No. of Cmpds.	m/z meas.		Δ				z		Rt [min]			Score			Site [%]	P	Range				Sequence										Modification								Type
					m/z [ppm]
269		1	895.66		236.242				3		11.1			45.17				0	60-84				K.AVPQIQDLANISGEQIANIDSSNMR.D																		CID
235		1	901.18		443.953				3		10.5			48.84				0	60-84				K.AVPQIQDLANISGEQIANIDSSNMR.D										Oxidation: 24								CID
97		1	631.84		-0.952852				2		6.8			78.66				0	151-162				K.NLYNAVALAADK.E																		CID
93		1	804.41		602.799				2		6.7			68.32				1	151-165				K.NLYNAVALAADKESK.G																		CID
304		1	852.55		557.785				3		12.2			50.79				0	186-209				K.THSLNVDAFSSPDFGDLGYIVDGK.V																		CID
134		1	572.28		-58.5201				2		8			38.68				0	210-218				K.VFFYNNVIK.A																		CID
110		1	880.44		578.598				2		7.2			85.41				0	237-253				K.VDILYSYSNDGSGVAAK.A																		CID
24		1	813.13		260.665				2		3.4			114.55				0	262-278				K.GIVVAGSGAGSIHEDQK.N																		CID
135		1	716.5		170.931				2		8			56.12				0	311-323				K.LGFISAEDLNPQK.A																		CID
70		1	470.69		-149.887				2		5.7			31.22				0	341-347				K.IQEYFLK.Y																		CID
Protein 9:						fibronectin-binding protein [Campylobacter jejuni subsp. jejuni 81-176]
Accession:						gi|121612147																		Score:						573.87
Database:						CJejuni81-176																		MW [kDa]:						36
Seq. Coverage [%]:						0.48																		pI:						5.85621
																								No. of Peptides:						12
Modification(s):								Oxidation
Cmpd.		No. of Cmpds.	m/z meas.		Δ				z		Rt [min]			Score			Site [%]	P	Range				Sequence										Modification								Type
					m/z [ppm]
355		3	856.47		482.821				3		12.4			67.05				0	23-43				K.FEITPTLNYNYFEGNLDMDNR.Y																		CID
272		2	861.52		152.874				3		11.9			43.91				0	23-43				K.FEITPTLNYNYFEGNLDMDNR.Y										Oxidation: 18								CID
453		1	991.93		135.258				3		15.2			25.92				0	50-73				R.LGYHFDDFWLDQLEFGLEHYSDVK.Y																		CID
27		1	398.15		-211.38				2		3.3			19.59				0	86-92				R.TYLSAIK.G																		CID
327		2	823.95		310.983				3		11.7			38.05				0	100-121				K.FYFYGLAGGGYEDFSNAAYDNK.S																		CID
42		1	569.11		584.051				2		4.5			36.86				0	122-133				K.SGGFGHYGAGVK.F																		CID
19		3	437.58		-395.81				2		3.4			72.47				0	136-143				R.LSDSLALR.L																		CID
19		3	791.5		107.158				2		2.9			45.19				0	176-190				K.AVEEVADTRPAPQAK.C																		CID
142		2	675.87		47.2608				2		7.6			79.13				0	209-220				K.TISLEGHFGFDK.T																		CID
31		3	589.76		-78.3781				2		3.7			43.75				0	221-230				K.TTINPTFQEK.I																		CID
138		1	849.42		13.2239				3		7.5			30.77				1	237-258				K.VLDENERYDTILEGHTDNIGSR.A																		CID
52		4	846.14		277.584				2		5.6			71.18				0	244-258				R.YDTILEGHTDNIGSR.A																		CID
Protein 10:						cjaC protein [Campylobacter jejuni subsp. jejuni 81-176]
Accession:						gi|121612379																		Score:						561.41
Database:						CJejuni81-176																		MW [kDa]:						27.8
Seq. Coverage [%]:						0.474																		pI:						7.17261
																								No. of Peptides:						9
Modification(s):								Oxidation
Cmpd.		No. of Cmpds.	m/z meas.		Δ				z		Rt [min]			Score			Site [%]	P	Range				Sequence										Modification								Type
					m/z [ppm]
212		4	776.2		385.289				2		10.1			98.15				0	53-66				K.LTGFDTDLVEEIAK.K																		CID
325		2	908.29		312.567				2		13.5			48.13				0	72-87				K.IVWVETNFDGLIPALK.A																		CID
69		2	764.37		687.445				2		5.9			86.79				0	91-104				K.IDMIASAMSATDER.R										Oxidation: 8								CID
111		1	755.93		109.227				2		7.5			83.75				0	91-104				K.IDMIASAMSATDER.R																		CID
98		1	531.81		-217.016				3		7			20.3				0	106-118				R.QSVDFTKPYYMSK.N																		CID
70		2	736.48		95.8976				2		6.4			64.81				0	141-154				K.IGVQLGTLQENTAK.A																		CID
171		2	535.18		-288.463				2		9.1			79.5				0	166-175				K.DLNIAVLALK.N																		CID
361		1	1034.83		344.896				3		14.4			50.95				0	191-218				K.GFLAENPELVSFYQETDGGEGFSFAFDK.N																		CID
85		1	586.29		-22.7205				2		7			29.03				0	237-246				K.TDGFYNTLIK.K																		CID
Protein 11:						CjaA protein [Campylobacter jejuni subsp. jejuni 81-176]
Accession:						gi|121612178																		Score:						551.27
Database:						CJejuni81-176																		MW [kDa]:						30.9
Seq. Coverage [%]:						0.362																		pI:						5.62279
																								No. of Peptides:						9
Modification(s):								Oxidation
Cmpd.		No. of Cmpds.	m/z meas.		Δ				z		Rt [min]			Score			Site [%]	P	Range				Sequence										Modification								Type
					m/z [ppm]
44		1	632.3		-31.683				2		4.4			56.09				0	59-70				K.GNNQGYDIALAK.R																		CID
114		2	623.36		14.2184				2		7.4			80.16				0	83-93				K.VQFVLVEAANR.V																		CID
181		1	809.02		104.134				2		9.4			58.2				0	102-115				K.VDIILANFTQTPER.A																		CID
54		1	427.09		-442.149				2		5.3			60.28				0	128-136				K.VALGVAVPK.D																		CID
138		1	903.07		162.751				2		8.2			62.44				0	156-171				K.GTTADAYFTQDYPNIK.T																		CID
84		2	831.94		84.8359				2		6.4			63.86				0	175-188				K.YDQNTETFAALMDK.R										Oxidation: 12								CID
141		2	823.95		94.7111				2		8.2			96.05				0	175-188				K.YDQNTETFAALMDK.R																		CID
263		1	894.47		570.754				2		11.1			48.74				0	190-205				R.GDALSHDNTLLFAWVK.D																		CID
147		2	552.77		-87.9258				2		8.5			25.45				0	236-244				K.EFIDNLIIK.L																		CID
Protein 12:						hypothetical protein CJJ81176_0127 [Campylobacter jejuni subsp. jejuni 81-176]
Accession:						gi|121613576																		Score:						480.86
Database:						CJejuni81-176																		MW [kDa]:						49.3
Seq. Coverage [%]:						0.297																		pI:						5.52825
																								No. of Peptides:						9
Modification(s):								Oxidation
Cmpd.		No. of Cmpds.	m/z meas.		Δ				z		Rt [min]			Score			Site [%]	P	Range				Sequence										Modification								Type
					m/z [ppm]
443		1	824.83		544.462				3		16.2			51.73				0	49-69				K.SIEDFFEEFADNFGIEYGITK.D																		CID
192		1	804.15		525.615				3		9.1			64.36				0	79-100				K.STVAVNDTDPQFAQALQNAYQK.A																		CID
132		1	669.49		212.539				2		7.6			59.29				0	101-111				K.AMLNLQSEFIR.D										Oxidation: 2								CID
26		1	579.19		-241.434				2		3.6			66.66				0	152-162				K.LTQLAGAQLDK.A																		CID
63		1	717.83		-12.5162				2		5.6			69.05				0	166-178				K.DLGIDTNSLSEDR.K																		CID
142		1	540.75		222.149				3		7.9			59.15				1	213-227				R.RGEYDVGVIAVISNK.T																		CID
415		1	793.29		-584.624				3		16.4			14.32				0	306-327				K.ETALTMADAAIIEFINTNLSLK.D																		CID
427		1	799.13		55.4561				3		15.2			29.3				0	306-327				K.ETALTMADAAIIEFINTNLSLK.D										Oxidation: 6								CID
141		1	989.65		188.921				2		7.9			67				0	402-418				R.FYSYENLANTNEALNSK.S																		CID
Protein 13:						nonheme iron-containing ferritin [Campylobacter jejuni subsp. jejuni 81-176]
Accession:						gi|121612745																		Score:						449.29
Database:						CJejuni81-176																		MW [kDa]:						19.5
Seq. Coverage [%]:						0.623																		pI:						5.25126
																								No. of Peptides:						10
Modification(s):								Oxidation
Cmpd.		No. of Cmpds.	m/z meas.		Δ				z		Rt [min]			Score			Site [%]	P	Range				Sequence										Modification								Type
					m/z [ppm]
8		3	486.28		0.721754				2		2.6			48.75				0	9-16				K.LLNEQINK.E																		CID
146		1	1130.64		480.498				2		8.1			51.7				1	56-74				K.KLITYLNETDSHVELQEVK.Q																		CID
153		3	1066.68		591.428				2		8.2			81.57				0	57-74				K.LITYLNETDSHVELQEVK.Q																		CID
137		6	475.59		-364.258				2		7.9			53.54				0	82-89				K.SLLDVFEK.T																		CID
37		4	648.36		66.3876				2		3.6			44.8				0	90-99				K.TYEHEQFITK.S																		CID
75		5	770.28		489.142				2		5.4			27.86				0	100-112				K.SINTLVEHMLTHK.D										Oxidation: 9								CID
140		1	761.98		97.19				2		8			33.26				0	100-112				K.SINTLVEHMLTHK.D																		CID
424		5	980.5		392.329				3		15			22.21				0	113-135				K.DYSTFNFLQWYVSEQHEEEALFR.G																		CID
172		3	952.9		420.727				2		8.5			72.39				0	143-159				K.LIGEHGNGLYLADQYIK.N																		CID
6		1	337.14		-187.463				2		2.5			13.21				0	160-165				K.NIALSR.K																		CID
Protein 14:						gamma-glutamyltransferase [Campylobacter jejuni subsp. jejuni 81-176]
Accession:						gi|121613257																		Score:						439.08
Database:						CJejuni81-176																		MW [kDa]:						60.3
Seq. Coverage [%]:						0.185																		pI:						7.72231
																								No. of Peptides:						8
Modification(s):								Oxidation
Cmpd.		No. of Cmpds.	m/z meas.		Δ				z		Rt [min]			Score			Site [%]	P	Range				Sequence										Modification								Type
					m/z [ppm]
63		1	764.31		520.627				2		5.1			24.26				0	26-40				R.TGTGLVLSSHELANK.I																		CID
163		2	810.89		560.692				2		8.4			36.37				0	116-132				K.DASTIGYLAAGVPGTVK.G																		CID
96		1	566.22		-154.597				2		6.5			65				0	227-237				K.IADLIAADMAK.N																		CID
88		1	644.29		12.8385				2		6.2			41.47				0	318-328				R.SEYMGDPDFVK.I																		CID
98		1	596.85		65.6986				2		6.1			79.69				0	455-466				K.VFMVVGSPGGSR.I																		CID
63		1	603.27		-41.721				2		5			89.34				0	483-493				K.MDISTAVESPR.F																		CID
235		1	736.36		-1.60072				2		9.9			52.48				0	494-504				R.FHMQWLPDEIR.T																		CID
110		2	856.19		351.323				2		6.6			50.47				0	528-542				K.EPYMGDVNAIMVDPK.T										Oxidation: 4, 11								CID
Protein 15:						outer membrane liproprotein MapA [Campylobacter jejuni subsp. jejuni 81-176]
Accession:						gi|121613247																		Score:						408.68
Database:						CJejuni81-176																		MW [kDa]:						24.1
Seq. Coverage [%]:						0.402																		pI:						9.6733
																								No. of Peptides:						7
Modification(s):								Carbamidomethyl
Cmpd.		No. of Cmpds.	m/z meas.		Δ				z		Rt [min]			Score			Site [%]	P	Range				Sequence										Modification								Type
					m/z [ppm]
17		1	872.89		47.3156				2		2.9			40.36				0	34-49				K.NSQCSSCESPGGFEAK.I										Carbamidomethyl: 4, 7								CID
168		1	905.85		-104.804				2		8.8			90.59				0	52-67				K.GLLYISDVGIQCCANK.R										Carbamidomethyl: 12, 13								CID
44		1	466.15		-271.459				2		4.3			52.46				0	69-77				R.TLDTGIALK.K																		CID
23		1	342.87		-907.436				2		3.1			17.99				0	84-88				R.FYDLK.E																		CID
99		1	931.87		431.411				2		6.7			79.94				0	123-139				R.GIVVLDNNDQNSPYVSK.I																		CID
111		1	642.96		124.864				2		7.1			83.97				0	160-171				K.LVGVLQVSDINK.N																		CID
146		1	683.37		-6.25966				2		8.3			43.37				0	191-201				K.ETTFYTHLLIK.Q																		CID
Protein 16:						bacterioferritin, putative [Campylobacter jejuni subsp. jejuni 81-176]
Accession:						gi|121613494																		Score:						334.99
Database:						CJejuni81-176																		MW [kDa]:						17.2
Seq. Coverage [%]:						0.477																		pI:						5.48476
																								No. of Peptides:						5
Modification(s):								Carbamidomethyl, Oxidation
Cmpd.		No. of Cmpds.	m/z meas.		Δ				z		Rt [min]			Score			Site [%]	P	Range				Sequence										Modification								Type
					m/z [ppm]
187		1	800.26		454.927				2		9			56.39				0	30-42				K.GLQFFSIHEYTEK.A																		CID
117		1	918.9		27.8774				2		6.9			46.14				0	43-57				K.AYEEMAELFDSCAER.V										Carbamidomethyl: 12; Oxidation: 5								CID
372		5	789.09		217.776				2		13.4			76.76				0	84-96				K.DCFTPLEVIELIK.Q										Carbamidomethyl: 2								CID
77		6	848.9		-5.72012				2		5.4			93.56				0	116-131				K.ESDTTTAAFAQENIAK.Y																		CID
188		2	776.42		43.1016				2		9			62.14				0	135-148				K.SLWMIGATLQGACK.M										Carbamidomethyl: 13; Oxidation: 4								CID
Protein 17:						TonB-dependent receptor, putative, degenerate [Campylobacter jejuni subsp. jejuni 81-176]
Accession:						gi|121612217																		Score:						326.03
Database:						CJejuni81-176																		MW [kDa]:						79.2
Seq. Coverage [%]:						0.101																		pI:						6.88671
																								No. of Peptides:						5
Cmpd.		No. of Cmpds.	m/z meas.		Δ				z		Rt [min]			Score			Site [%]	P	Range				Sequence										Modification								Type
					m/z [ppm]
339		1	1017.12		69.5033				2		11			24.06				0	157-177				R.GPASTLYGSDAVGGVINIITK.K																		CID
52		1	735.39		33.7661				2		3.9			89.64				0	288-300				R.YINEISVNSTSSR.A																		CID
338		1	876.95		46.2877				2		11			100.58				0	419-432				R.YIYSDLFDSEFTPR.V																		CID
309		1	792.92		647.6				2		10.4			76.13				0	652-665				K.QSSLSFAVQNLFDK.N																		CID
112		1	561.73		-103.549				2		6			35.62				0	666-674				K.NFFNPQVTR.W																		CID
Protein 18:						lipoprotein, putative [Campylobacter jejuni subsp. jejuni 81-176]
Accession:						gi|121612133																		Score:						320.3
Database:						CJejuni81-176																		MW [kDa]:						18.5
Seq. Coverage [%]:						0.52																		pI:						8.92504
																								No. of Peptides:						5
Cmpd.		No. of Cmpds.	m/z meas.		Δ				z		Rt [min]			Score			Site [%]	P	Range				Sequence										Modification								Type
					m/z [ppm]
29		4	873.49		60.8465				2		3.3			60.15				0	27-43				K.NSSANSTAPSQDVIVQK.V																		CID
384		1	1203.1		409.588				3		13.9			36.35				0	58-93				K.MLAPDASETELSFTAVGEGIAPMNTVSTAQALALAK .R																		CID
19		2	440.55		-407.942				2		2.6			54.53				0	95-102				R.AAITDAYR.Q																		CID
115		4	666.46		119.915				2		6.8			69.28				0	126-138				R.SSTITAQVNGLIK.N																		CID
150		4	877.56		149.491				2		8.4			99.99				0	139-153				K.NASIIDENFNQGLYR.V																		CID
Protein 19:						TonB-dependent heme receptor [Campylobacter jejuni subsp. jejuni 81-176]
Accession:						gi|121613006																		Score:						317.42
Database:						CJejuni81-176																		MW [kDa]:						80
Seq. Coverage [%]:						0.137																		pI:						5.88946
																								No. of Peptides:						7
Cmpd.		No. of Cmpds.	m/z meas.		Δ				z		Rt [min]			Score			Site [%]	P	Range				Sequence										Modification								Type
					m/z [ppm]
155		1	919.51		65.2979				2		7.1			66.89				0	35-51				K.VVVSTTGFEQDADSNLR.N																		CID
150		2	632.87		62.8378				2		7			69.82				0	65-75				K.GYVSLEQALER.I																		CID
220		1	838.51		66.4092				2		8.6			66.03				0	135-151				R.IEIIPGGGSVLYGSGTR.G																		CID
84		1	457.65		-299.506				2		4.9			41.78				0	152-160				R.GGVINIITK.K																		CID
117		1	489.7		-135.523				2		6.1			35.54				0	164-172				K.SDAFAINLK.S																		CID
423		1	1062.03		195.036				3		13.4			26.1				0	192-218				K.QINENLAFSFDIQSFNLDGYQEGYNEK.G																		CID
308		1	723.65		1815.05				1		12.8			11.26				0	309-314				K.DEISMK.G																		CID
Protein 20:						enolase [Campylobacter jejuni subsp. jejuni 81-176]
Accession:						gi|121612983																		Score:						317.25
Database:						CJejuni81-176																		MW [kDa]:						44.9
Seq. Coverage [%]:						0.302																		pI:						4.70268
																								No. of Peptides:						7
Modification(s):								Carbamidomethyl
Cmpd.		No. of Cmpds.	m/z meas.		Δ				z		Rt [min]			Score			Site [%]	P	Range				Sequence										Modification								Type
					m/z [ppm]
100		1	1081.33		256.436				2		7.9			42.85				0	23-46				K.AEVTLSDGSVGAAIVPSGASTGSK.E																		CID
145		1	847.45		51.4871				3		9.2			15.31				0	95-119				R.ELDGTNNYSNLGANATLGVSMATAR.A																		CID
88		1	602.82		-14.9016				2		7.5			52.69				0	120-131				R.AAAAALGMPLYR.Y																		CID
109		1	598.4		128.36				2		8.3			72.09				0	180-189				R.SVCEIYAILK.K										Carbamidomethyl: 3								CID
166		2	671.38		777.421				2		9.7			82.6				0	236-247				K.IALDVASTEFFK.D																		CID
280		1	786.14		137.932				3		12.5			40.94				0	274-293				K.YPICSIEDGLAENDFEGWIK.L										Carbamidomethyl: 4								CID
245		1	762.09		499.54				3		10.6			10.77				0	362-383				R.SGESEDAFIADFAVALNTGQIK.T																		CID
Protein 21:						RND efflux system, outer membrane lipoprotein CmeC [Campylobacter jejuni subsp. jejuni 81-176]
Accession:						gi|121612467																		Score:						304.74
Database:						CJejuni81-176																		MW [kDa]:						55.4
Seq. Coverage [%]:						0.226																		pI:						4.98274
																								No. of Peptides:						7
Modification(s):								Oxidation
Cmpd.		No. of Cmpds.	m/z meas.		Δ				z		Rt [min]			Score			Site [%]	P	Range				Sequence										Modification								Type
					m/z [ppm]
476		1	839.66		255.601				3		17.6			10.57				0	81-103				K.LAFIHMEQAAAQLGIDFSSLLPK.F										Oxidation: 6								CID
154		1	819.56		173.615				2		8.2			61.26				0	213-227				K.FQVGAVGEYELAQAR.A																		CID
112		1	791.48		123.196				2		7.1			67.58				0	228-241				R.ANLESMALQYNEAK.L																		CID
168		1	761.52		142.382				2		8.5			25.34				0	253-265				K.ILTSNDLNDILYK.N																		CID
71		2	681.5		175.488				2		6			81.88				0	301-312				K.LTQQNYLVGVAR.T																		CID
336		1	852.28		-580.001				3		12.4			46.46				1	368-389				K.LNKDEAFVNYQNTLITAFGEIR.Y																		CID
163		1	686.39		41.7167				2		8.4			11.65				0	452-463				K.YSYANSIVDVIK.A																		CID
Protein 22:						peptidoglycan-associated lipoprotein Omp18 [Campylobacter jejuni subsp. jejuni 81-176]
Accession:						gi|121612869																		Score:						298.16
Database:						CJejuni81-176																		MW [kDa]:						17.8
Seq. Coverage [%]:						0.339																		pI:						7.1738
																								No. of Peptides:						5
Modification(s):								Carbamidomethyl
Cmpd.		No. of Cmpds.	m/z meas.		Δ				z		Rt [min]			Score			Site [%]	P	Range				Sequence										Modification								Type
					m/z [ppm]
14		1	699.62		442.448				2		2.4			69.93				0	23-36				K.STSVSGDSSVDSNR.G																		CID
37		3	640.97		307.264				2		3.2			76.58				0	37-49				R.GSGGSDGWDIDSK.I																		CID
22		4	573.32		14.5166				2		3			69.59				0	50-59				K.ISQLNDTLNK.V																		CID
116		4	467.03		-409.375				2		6.8			27.32				0	60-66				K.VYFDFDK.F																		CID
25		3	692.98		251.01				2		2.8			54.74				0	137-148				K.SYGETNPVCTEK.T										Carbamidomethyl: 9								CID
Protein 23:						conserved hypothetical protein [Campylobacter jejuni subsp. jejuni 81-176]
Accession:						gi|121612285																		Score:						280.71
Database:						CJejuni81-176																		MW [kDa]:						16.2
Seq. Coverage [%]:						0.535																		pI:						9.00858
																								No. of Peptides:						9
Modification(s):								Carbamidomethyl, Oxidation
Cmpd.		No. of Cmpds.	m/z meas.		Δ				z		Rt [min]			Score			Site [%]	P	Range				Sequence										Modification								Type
					m/z [ppm]
101		3	702.53		231.339				2		6.6			52.39				0	29-40				K.GNNELVQNQLFK.I																		CID
64		2	796.95		109.189				2		4.7			78.42				0	55-68				K.NAEESPNISFENNK.F																		CID
36		1	562.2		-62.1016				2		3.3			13.64				0	69-77				K.FYGYSGCNR.F										Carbamidomethyl: 7								CID
50		3	489.36		245.294				2		3.9			26.45				0	78-85				R.FFGSYQTK.A																		CID
367		1	983.8		365.004				3		14.3			15.65				0	96-120				R.VASTQMLCHPMDVMDFENSFLSNFK.G										Carbamidomethyl: 8								CID
278		1	999.82		384.261				3		11.7			47.73				0	96-120				R.VASTQMLCHPMDVMDFENSFLSNFK.G										Carbamidomethyl: 8; Oxidation: 6, 11, 14								CID
328		1	988.92		148.994				3		13.3			17.54				0	96-120				R.VASTQMLCHPMDVMDFENSFLSNFK.G										Carbamidomethyl: 8; Oxidation: 14								CID
37		1	524.69		-153.971				2		3.4			16.48				0	132-140				K.LVLSNDEMK.I																		CID
14		1	532.71		-109.348				2		2.5			12.41				0	132-140				K.LVLSNDEMK.I										Oxidation: 8								CID
Protein 24:						conserved hypothetical protein [Campylobacter jejuni subsp. jejuni 81-176]
Accession:						gi|121612442																		Score:						280.64
Database:						CJejuni81-176																		MW [kDa]:						24.3
Seq. Coverage [%]:						0.364																		pI:						9.16743
																								No. of Peptides:						6
Cmpd.		No. of Cmpds.	m/z meas.		Δ				z		Rt [min]			Score			Site [%]	P	Range				Sequence										Modification								Type
					m/z [ppm]
265		2	966.47		32.5613				2		10.9			64.82				0	78-93				R.IYAGYNYSDEFSDFIK.T																		CID
62		1	629.82		-7.86248				2		4.9			26.01				0	97-107				K.IQIEGDFATHK.F																		CID
90		3	563.35		77.7585				2		5.8			73.63				0	124-134				R.AVLGVYGGYAR.T																		CID
334		1	1023.51		512.05				2		12.4			54.85				0	141-158				K.TSFLSLSQNFDGYFYGAK.I																		CID
30		1	513.38		-716.658				2		3.3			21.91				0	192-200				K.VGSNFYDPK.Q																		CID
134		1	791.93		62.5656				2		7.8			39.42				0	201-213				K.QTNYGVYLGYNYK.F																		CID
Protein 25:						flagellin family protein [Campylobacter jejuni subsp. jejuni 81-176]
Accession:						gi|121612548																		Score:						276.04
Database:						CJejuni81-176																		MW [kDa]:						81.9
Seq. Coverage [%]:						0.107																		pI:						4.39013
																								No. of Peptides:						5
Cmpd.		No. of Cmpds.	m/z meas.		Δ				z		Rt [min]			Score			Site [%]	P	Range				Sequence										Modification								Type
					m/z [ppm]
46		1	691.31		-41.8822				2		4.9			64.39				0	188-199				K.QISTNVSFTDNR.W																		CID
137		1	660.91		834.452				2		7.2			36.64				0	218-228				K.WQQLIGQGYVK.D																		CID
297		1	973.98		499.164				3		10.4			28.81				0	534-559				K.IPTTTIQANNGQINNADYTQIQQLMK.D																		CID
55		1	729.74		-115.766				2		5.3			62.89				0	560-572				K.DSQATVDVSMDYK.G																		CID
182		1	661.84		-44.3584				2		8.2			63.88				0	698-709				R.TSFLSVNVQSIK.S																		CID
Protein 26:						conserved hypothetical protein [Campylobacter jejuni subsp. jejuni 81-176]
Accession:						gi|121612867																		Score:						268.59
Database:						CJejuni81-176																		MW [kDa]:						52.6
Seq. Coverage [%]:						0.157																		pI:						6.02769
																								No. of Peptides:						4
Cmpd.		No. of Cmpds.	m/z meas.		Δ				z		Rt [min]			Score			Site [%]	P	Range				Sequence										Modification								Type
					m/z [ppm]
166		1	741.42		-7.23542				2		8.5			71.94				0	33-45				K.QLAQIQAELAQIR.K																		CID
57		2	655.33		19.5985				2		5.2			75.02				0	69-80				R.ADETEFQAALSK.V																		CID
366		1	1023.11		85.4667				2		13.4			46.05				0	167-183				R.AYLDYYITPEWIATIGR.Q																		CID
195		1	790.33		538.297				2		9.2			60.93				0	429-441				R.LSYTNIQNIWGNR.G																		CID
Protein 27:						thiol peroxidase [Campylobacter jejuni subsp. jejuni 81-176]
Accession:						gi|121613237																		Score:						264.12
Database:						CJejuni81-176																		MW [kDa]:						18.4
Seq. Coverage [%]:						0.24																		pI:						4.98694
																								No. of Peptides:						3
Modification(s):								Oxidation
Cmpd.		No. of Cmpds.	m/z meas.		Δ				z		Rt [min]			Score			Site [%]	P	Range				Sequence										Modification								Type
					m/z [ppm]
118		2	586.76		-118.779				2		6.8			85.29				0	33-44				K.DLSVIEIGAAGK.T																		CID
305		3	844.52		56.2343				2		11.6			108.13				0	116-131				K.YGVLINEGALEGLLAR.A																		CID
121		2	809.48		91.8625				2		7.1			70.7				0	145-158				K.ELVNEITEMPDIAK.L										Oxidation: 9								CID
Protein 28:						conserved hypothetical protein [Campylobacter jejuni subsp. jejuni 81-176]
Accession:						gi|121612587																		Score:						260.47
Database:						CJejuni81-176																		MW [kDa]:						35
Seq. Coverage [%]:						0.201																		pI:						5.262
																								No. of Peptides:						5
Cmpd.		No. of Cmpds.	m/z meas.		Δ				z		Rt [min]			Score			Site [%]	P	Range				Sequence										Modification								Type
					m/z [ppm]
92		2	597.27		-69.775				2		6.7			84.83				0	93-103				R.DISGIALGYER.A																		CID
67		2	643.8		-26.0829				2		5.8			78.86				0	145-155				K.ISQLYESDFGK.F																		CID
109		1	547.31		51.4226				2		7.1			20.71				0	156-164				K.FTTSYLFSK.N																		CID
80		1	688.93		122.111				2		6.1			54.28				0	241-252				K.YEAVGTDPIFHK.K																		CID
289		1	723.39		51.0198				3		11.7			21.79				0	268-286				K.NQFLGYNGLYGFANYGIEK.R																		CID
Protein 29:						lipoprotein, putative [Campylobacter jejuni subsp. jejuni 81-176]
Accession:						gi|121613226																		Score:						218.91
Database:						CJejuni81-176																		MW [kDa]:						51.3
Seq. Coverage [%]:						0.128																		pI:						9.07668
																								No. of Peptides:						4
Cmpd.		No. of Cmpds.	m/z meas.		Δ				z		Rt [min]			Score			Site [%]	P	Range				Sequence										Modification								Type
					m/z [ppm]
104		2	753.89		65.0058				2		7.9			83.64				0	77-89				K.SNVFFDAAEESYK.Y																		CID
254		1	797.69		-48.4713				3		11.9			22.24				0	104-124				K.FVGTTLLNDTIVDYDGSLYER.I																		CID
97		1	670.32		-42.1571				2		7.8			50.73				0	192-202				K.VIEAQYDNLFK.E																		CID
283		1	754.36		-60.6766				2		12.6			62.3				0	285-297				K.DEFALTLPFIVDK.K																		CID
Protein 30:						lipoprotein, putative [Campylobacter jejuni subsp. jejuni 81-176]
Accession:						gi|121612654																		Score:						206.85
Database:						CJejuni81-176																		MW [kDa]:						12.7
Seq. Coverage [%]:						0.263																		pI:						8.94665
																								No. of Peptides:						3
Modification(s):								Oxidation
Cmpd.		No. of Cmpds.	m/z meas.		Δ				z		Rt [min]			Score			Site [%]	P	Range				Sequence										Modification								Type
					m/z [ppm]
215		1	792.56		211.585				2		9.7			79.7				0	24-36				K.MNNLEFIPLAYDK.N										Oxidation: 1								CID
244		1	784.39		-6.22663				2		10.3			58.75				0	24-36				K.MNNLEFIPLAYDK.N																		CID
342		1	899.77		336.764				2		12.9			68.4				0	90-106				R.AASSEAFDEFISVIAIK.G																		CID
Protein 31:						methyl-accepting chemotaxis protein [Campylobacter jejuni subsp. jejuni 81-176]
Accession:						gi|121613242																		Score:						204.78
Database:						CJejuni81-176																		MW [kDa]:						19.3
Seq. Coverage [%]:						0.309																		pI:						8.72993
																								No. of Peptides:						4
Cmpd.		No. of Cmpds.	m/z meas.		Δ				z		Rt [min]			Score			Site [%]	P	Range				Sequence										Modification								Type
					m/z [ppm]
159		1	761.44		-608.471				2		8.5			21.05				0	4-16				R.EIFLQEDSLITSK.T																		CID
115		2	599.26		-85.3415				2		6.8			17.78				0	23-32				K.IVYANDDFLK.Y																		CID
366		1	834.53		100.474				2		13.5			74.98				0	115-129				K.SAISTIESLYSDLLR.A																		CID
201		1	778.47		85.0928				2		9.4			90.97				0	153-165				K.TYNELIFSLQEAK.-																		CID
Protein 32:						lipoprotein, putative [Campylobacter jejuni subsp. jejuni 81-176]
Accession:						gi|121612489																		Score:						197.07
Database:						CJejuni81-176																		MW [kDa]:						37.3
Seq. Coverage [%]:						0.187																		pI:						9.11019
																								No. of Peptides:						4
Cmpd.		No. of Cmpds.	m/z meas.		Δ				z		Rt [min]			Score			Site [%]	P	Range				Sequence										Modification								Type
					m/z [ppm]
266		2	852.18		144.735				3		11.1			33.33				0	74-95				K.NYMLLAYQDGEYFTADNNGNLK.I																		CID
36		2	754.86		-14.0674				2		3.8			30.89				0	143-156				K.FSQTLTSAPAQDSR.T																		CID
222		2	767.68		-291.177				2		10.1			78.85				0	236-249				K.DVALSDDGIFILEK.D																		CID
145		1	718.83		-46.9507				2		8.3			54				0	295-306				K.MNLNLDNTQVFK.L																		CID
Protein 33:						antioxidant, AhpC/Tsa family [Campylobacter jejuni subsp. jejuni 81-176]
Accession:						gi|121613748																		Score:						188.21
Database:						CJejuni81-176																		MW [kDa]:						21.9
Seq. Coverage [%]:						0.298																		pI:						5.59161
																								No. of Peptides:						4
Modification(s):								Carbamidomethyl
Cmpd.		No. of Cmpds.	m/z meas.		Δ				z		Rt [min]			Score			Site [%]	P	Range				Sequence										Modification								Type
					m/z [ppm]
360		1	851.76		376.741				3		13.7			32.28				0	7-29				K.ALDFTAPAVLGNNEIVQDFNLYK.N																		CID
338		1	895.41		537.151				2		12.5			40				0	44-58				K.DFTFVCPSEIIAFDK.R										Carbamidomethyl: 6								CID
132		1	502.19		-208.578				2		7.8			40.96				0	99-107				K.FPLVADLTK.Q																		CID
120		1	625.82		-3.84981				2		6.9			74.97				0	125-136				R.GSFLLDADGTVR.H																		CID
Protein 34:						DNA-binding protein HU [Campylobacter jejuni subsp. jejuni 81-176]
Accession:						gi|121613433																		Score:						177.77
Database:						CJejuni81-176																		MW [kDa]:						10.3
Seq. Coverage [%]:						0.52																		pI:						10.795
																								No. of Peptides:						3
Cmpd.		No. of Cmpds.	m/z meas.		Δ				z		Rt [min]			Score			Site [%]	P	Range				Sequence										Modification								Type
					m/z [ppm]
269		1	768.31		498.217				2		11.2			66.09				0	4-18				K.ADFISLVAQTAGLTK.K																		CID
334		2	953.58		79.2836				2		12.8			83.01				0	20-38				K.DATTATDAVISTITDVLAK.G																		CID
265		1	925.41		506.224				2		11			28.67				0	39-55				K.GDSISFIGFGTFSTQER.A																		CID
Protein 35:						translation elongation factor Tu [Campylobacter jejuni subsp. jejuni 81-176]
Accession:						gi|121612430																		Score:						175.22
Database:						CJejuni81-176																		MW [kDa]:						43.6
Seq. Coverage [%]:						0.195																		pI:						4.98343
																								No. of Peptides:						4
Cmpd.		No. of Cmpds.	m/z meas.		Δ				z		Rt [min]			Score			Site [%]	P	Range				Sequence										Modification								Type
					m/z [ppm]
235		1	775.94		281.801				3		11.5			17.87				0	156-177				R.ELLSSYDFPGDDTPIISGSALK.A																		CID
97		1	572.32		-25.5466				2		7			73.15				0	244-254				K.VGDTIEIVGIK.D																		CID
77		1	851.84		-78.5011				2		6.9			34.3				0	270-285				K.EMDQGEAGDNVGVLLR.G																		CID
189		1	834.96		-24.1557				2		10.4			35.81				0	364-379				R.ITVSLIAPVALEEGTR.F																		CID
Protein 36:						conserved hypothetical protein [Campylobacter jejuni subsp. jejuni 81-176]
Accession:						gi|121582705																		Score:						173.21
Database:						CJejuni81-176																		MW [kDa]:						15
Seq. Coverage [%]:						0.392																		pI:						9.32147
																								No. of Peptides:						4
Modification(s):								Carbamidomethyl, Oxidation
Cmpd.		No. of Cmpds.	m/z meas.		Δ				z		Rt [min]			Score			Site [%]	P	Range				Sequence										Modification								Type
					m/z [ppm]
99		1	690.82		-212.303				3		6.5			16.52				0	30-47				K.NNGNDQAMFDLGNQEIMK.Q										Oxidation: 8, 17								CID
40		1	508.62		-267.332				2		3.6			43.28				0	54-61				K.LYDYTSVR.A																		CID
223		1	893.05		116.102				2		10.2			66.21				0	85-99				K.TPYSNYVFLLNPNDK.K																		CID
81		1	622.78		-16.1452				2		5.6			47.2				0	117-126				R.IYCSVNDAFR.F										Carbamidomethyl: 3								CID
Protein 37:						conserved hypothetical protein [Campylobacter jejuni subsp. jejuni 81-176]
Accession:						gi|121613736																		Score:						171.75
Database:						CJejuni81-176																		MW [kDa]:						20.5
Seq. Coverage [%]:						0.132																		pI:						9.66939
																								No. of Peptides:						2
Cmpd.		No. of Cmpds.	m/z meas.		Δ				z		Rt [min]			Score			Site [%]	P	Range				Sequence										Modification								Type
					m/z [ppm]
292		1	718.88		674.823				2		11.3			76.83				0	93-105				K.VFFPALLGDTDIK.V																		CID
111		1	659.95		145.927				2		6.6			94.92				0	106-117				K.VVFQDVIAGENK.G																		CID
Protein 38:						pyruvate ferredoxin/flavodoxin oxidoreductase [Campylobacter jejuni subsp. jejuni 81-176]
Accession:						gi|121613446																		Score:						167.24
Database:						CJejuni81-176																		MW [kDa]:						131.3
Seq. Coverage [%]:						0.067																		pI:						5.9816
																								No. of Peptides:						4
Modification(s):								Oxidation
Cmpd.		No. of Cmpds.	m/z meas.		Δ				z		Rt [min]			Score			Site [%]	P	Range				Sequence										Modification								Type
					m/z [ppm]
301		1	844.86		-673.569				2		13.3			71.93				0	368-382				K.DVDPAQMIAVFENLK.L																		CID
117		1	656.33		-31.6943				2		8.2			32.67				0	536-546				K.EVNFYIINATK.L																		CID
243		1	955.4		323.654				3		11.4			51.31				0	652-677				K.GDDLPVSAFLGYEDGSFEHGTTEYEK.R																		CID
82		1	1048.69		-156.94				3		6.5			11.33				1	898-924				R.IEHIMNESMQEVPNALSALFKDWIANK.D										Oxidation: 9								CID
Protein 39:						thioredoxin [Campylobacter jejuni subsp. jejuni 81-176]
Accession:						gi|121612861																		Score:						164.22
Database:						CJejuni81-176																		MW [kDa]:						11.3
Seq. Coverage [%]:						0.433																		pI:						4.37611
																								No. of Peptides:						3
Cmpd.		No. of Cmpds.	m/z meas.		Δ				z		Rt [min]			Score			Site [%]	P	Range				Sequence										Modification								Type
					m/z [ppm]
120		1	750.35		-29.9362				2		7			59.15				0	4-16				K.YIELTSDNFAQAK.E																		CID
294		1	875.06		717.957				2		11.7			36.25				0	34-49				R.MLAPVIDELANDFDGK.A																		CID
129		1	860.94		34.298				2		7.7			68.82				0	55-70				K.VNTDEQGDLAAEFGVR.S																		CID
Protein 40:						lipoprotein, putative [Campylobacter jejuni subsp. jejuni 81-176]
Accession:						gi|121613232																		Score:						162.26
Database:						CJejuni81-176																		MW [kDa]:						14.1
Seq. Coverage [%]:						0.287																		pI:						10.0623
																								No. of Peptides:						3
Cmpd.		No. of Cmpds.	m/z meas.		Δ				z		Rt [min]			Score			Site [%]	P	Range				Sequence										Modification								Type
					m/z [ppm]
283		1	834.53		703.181				2		11.5			26.28				0	47-60				R.INSNGYLEFEVILR.S																		CID
101		2	668.32		-15.8581				2		6			59.43				0	83-93				R.DVLNEDYQALR.I																		CID
78		2	548.71		693.61				2		5.1			76.55				0	94-103				R.IPAGQEVILR.K																		CID
Protein 41:						amino acid ABC transporter, periplasmic amino acid-binding protein PEB1 [Campylobacter jejuni subsp. jejuni 81-176]
Accession:						gi|121613532																		Score:						159.86
Database:						CJejuni81-176																		MW [kDa]:						28.1
Seq. Coverage [%]:						0.305																		pI:						9.33267
																								No. of Peptides:						5
Cmpd.		No. of Cmpds.	m/z meas.		Δ				z		Rt [min]			Score			Site [%]	P	Range				Sequence										Modification								Type
					m/z [ppm]
123		1	942.49		12.1782				2		8.3			14.42				0	46-62				K.NDVPHYALLDQATGEIK.G																		CID
314		1	763.18		580.298				3		13			23.03				0	94-115				R.GPLLDNGSVDAVIATFTITPER.K																		CID
344		1	749.74		458.635				3		14			25.89				0	118-136				R.IYNFSEPYYQDAIGLLVLK.E																		CID
131		1	665.27		-77.723				2		8.5			59.29				0	176-186				K.FSEFPDYPSIK.A																		CID
76		1	561.74		-116.938				2		6.6			37.23				0	202-211				K.SILLGYVDDK.S																		CID
Protein 42:						lipoprotein, putative [Campylobacter jejuni subsp. jejuni 81-176]
Accession:						gi|121613559																		Score:						139.38
Database:						CJejuni81-176																		MW [kDa]:						33.2
Seq. Coverage [%]:						0.114																		pI:						5.11571
																								No. of Peptides:						3
Cmpd.		No. of Cmpds.	m/z meas.		Δ				z		Rt [min]			Score			Site [%]	P	Range				Sequence										Modification								Type
					m/z [ppm]
64		1	617.74		-157.854				2		5.4			37.42				0	101-111				K.IVTANPDYTLK.N																		CID
56		1	651.88		20.2238				2		4.9			47.94				0	188-199				K.TTISTVPTQLNK.G																		CID
96		1	623.71		-175.268				2		6.8			54.02				0	200-210				K.GLEQPAFEIDK.S																		CID
Protein 43:						ribosomal protein S8 [Campylobacter jejuni subsp. jejuni 81-176]
Accession:						gi|121612996																		Score:						132.77
Database:						CJejuni81-176																		MW [kDa]:						14.7
Seq. Coverage [%]:						0.359																		pI:						10.0792
																								No. of Peptides:						4
Modification(s):								Oxidation
Cmpd.		No. of Cmpds.	m/z meas.		Δ				z		Rt [min]			Score			Site [%]	P	Range				Sequence										Modification								Type
					m/z [ppm]
89		1	697.32		-47.6322				2		7			52.92				0	1-12				-.MINDIISDSLTR.I										Oxidation: 1								CID
103		1	689.84		702.454				2		7.7			41.41				0	1-12				-.MINDIISDSLTR.I																		CID
112		1	771.2		-867.703				2		8.3			25.04				0	43-55				K.GYIESFNVIEEDK.K																		CID
128		1	766.1		505.098				3		8.7			13.4				0	98-119				K.NGYGTIVVSTSHGVLANDEAYK.A																		CID
Protein 44:						major antigenic peptide PEB2 [Campylobacter jejuni subsp. jejuni 81-176]
Accession:						gi|121612113																		Score:						131.89
Database:						CJejuni81-176																		MW [kDa]:						27.4
Seq. Coverage [%]:						0.093																		pI:						9.96036
																								No. of Peptides:						2
Cmpd.		No. of Cmpds.	m/z meas.		Δ				z		Rt [min]			Score			Site [%]	P	Range				Sequence										Modification								Type
					m/z [ppm]
134		2	734.51		130.806				2		8.6			74.51				0	46-59				K.VIVTAGPTPAWIDK.A																		CID
194		1	541.26		-73.9888				2		10.1			57.38				0	221-229				K.ALEFVDFIK.S																		CID
Protein 45:						superoxide dismutase, Fe [Campylobacter jejuni subsp. jejuni 81-176]
Accession:						gi|121612707																		Score:						131.87
Database:						CJejuni81-176																		MW [kDa]:						24.8
Seq. Coverage [%]:						0.141																		pI:						5.81628
																								No. of Peptides:						3
Cmpd.		No. of Cmpds.	m/z meas.		Δ				z		Rt [min]			Score			Site [%]	P	Range				Sequence										Modification								Type
					m/z [ppm]
66		1	394.04		-532.223				2		5.5			15.8				0	51-57				K.DLVSIIK.T																		CID
124		1	897.2		276.708				2		7.6			84.56				0	141-157				K.LEFVGTSNAATPITEDK.V																		CID
78		2	441.07		767.352				2		5.8			31.51				0	197-203				K.AYEWALK.E																		CID
Protein 46:						serine protease, subtilase family [Campylobacter jejuni subsp. jejuni 81-176]
Accession:						gi|121613392																		Score:						131.24
Database:						CJejuni81-176																		MW [kDa]:						116.2
Seq. Coverage [%]:						0.041																		pI:						7.23461
																								No. of Peptides:						3
Cmpd.		No. of Cmpds.	m/z meas.		Δ				z		Rt [min]			Score			Site [%]	P	Range				Sequence										Modification								Type
					m/z [ppm]
138		1	643.81		-92.1918				2		7.3			75.67				0	316-327				K.QIADILLSTANK.N																		CID
395		1	788.17		580.139				3		13.5			15.14				0	699-719				R.ADLSQTYQEFFASLDNGIDVK.T																		CID
57		1	573.27		-76.204				2		5.3			40.43				0	872-881				R.FVVEQPIEGK.Y																		CID
Protein 47:						conserved hypothetical protein [Campylobacter jejuni subsp. jejuni 81-176]
Accession:						gi|121612795																		Score:						111.52
Database:						CJejuni81-176																		MW [kDa]:						21
Seq. Coverage [%]:						0.126																		pI:						9.35282
																								No. of Peptides:						2
Cmpd.		No. of Cmpds.	m/z meas.		Δ				z		Rt [min]			Score			Site [%]	P	Range				Sequence										Modification								Type
					m/z [ppm]
75		1	703.31		-725.182				2		5.6			10.63				0	85-95				R.DNHLQQDDFFK.A																		CID
115		1	665.32		-70.1112				2		7.3			100.89				0	131-143				K.DIVLDTEIGGVAK.G																		CID
Protein 48:						serine protease, subtilase family [Campylobacter jejuni subsp. jejuni 81-176]
Accession:						gi|121612287																		Score:						96.1
Database:						CJejuni81-176																		MW [kDa]:						123.7
Seq. Coverage [%]:						0.021																		pI:						6.68557
																								No. of Peptides:						2
Cmpd.		No. of Cmpds.	m/z meas.		Δ				z		Rt [min]			Score			Site [%]	P	Range				Sequence										Modification								Type
					m/z [ppm]
114		1	770.47		122.619				2		7.5			63.06				0	996-1009				K.QDAFSENGNLVFAK.S																		CID
194		1	633.7		-195.463				2		9.7			33.04				0	1040-1049				K.LGSFFIYEYK.L																		CID
Protein 49:						cytolethal distending toxin, subunit A [Campylobacter jejuni subsp. jejuni 81-176]
Accession:						gi|121613564																		Score:						96.05
Database:						CJejuni81-176																		MW [kDa]:						29.9
Seq. Coverage [%]:						0.123																		pI:						7.66298
																								No. of Peptides:						3
Cmpd.		No. of Cmpds.	m/z meas.		Δ				z		Rt [min]			Score			Site [%]	P	Range				Sequence										Modification								Type
					m/z [ppm]
44		1	523.25		-47.5811				2		5			16.61				0	24-32				K.FENVNPLGR.S																		CID
108		1	693.31		711.603				2		7.9			66.14				0	33-44				R.SFGEFEDTDPLK.L																		CID
86		1	657.88		5.88215				2		7			13.3				0	198-209				K.LIPMSNTAVQIK.N																		CID
Protein 50:						L-lactate permease [Campylobacter jejuni subsp. jejuni 81-176]
Accession:						gi|121612542																		Score:						93.25
Database:						CJejuni81-176																		MW [kDa]:						60.1
Seq. Coverage [%]:						0.059																		pI:						9.46427
																								No. of Peptides:						2
Modification(s):								Carbamidomethyl
Cmpd.		No. of Cmpds.	m/z meas.		Δ				z		Rt [min]			Score			Site [%]	P	Range				Sequence										Modification								Type
					m/z [ppm]
160		1	770.83		608.752				2		9.9			12.63				0	395-407				K.AEDAAECFWVTLK.E										Carbamidomethyl: 7								CID
340		1	634.75		87.1588				3		12.9			80.62				0	482-501				K.LGISEALFLAANSVGGVVGK.M																		CID
Protein 51:						lipoprotein, VacJ family [Campylobacter jejuni subsp. jejuni 81-176]
Accession:						gi|121612775																		Score:						87.11
Database:						CJejuni81-176																		MW [kDa]:						26.4
Seq. Coverage [%]:						0.095																		pI:						5.52627
																								No. of Peptides:						2
Cmpd.		No. of Cmpds.	m/z meas.		Δ				z		Rt [min]			Score			Site [%]	P	Range				Sequence										Modification								Type
					m/z [ppm]
142		1	640.87		54.1173				2		8.1			48.55				0	65-75				K.GYNAITPEFIR.L																		CID
303		1	660.82		698.163				2		12.1			38.56				0	80-90				R.NFFDNLLAPLR.F																		CID
Protein 52:						cysteine-rich domain protein [Campylobacter jejuni subsp. jejuni 81-176]
Accession:						gi|121612704																		Score:						81.93
Database:						CJejuni81-176																		MW [kDa]:						27.9
Seq. Coverage [%]:						0.053																		pI:						9.37028
																								No. of Peptides:						1
Cmpd.		No. of Cmpds.	m/z meas.		Δ				z		Rt [min]			Score			Site [%]	P	Range				Sequence										Modification								Type
					m/z [ppm]
278		1	775.28		452.152				2		12			81.93				0	109-121				R.VIELSQYLDEVLK.V																		CID
Protein 53:						signal peptide peptidase SppA, 36K type [Campylobacter jejuni subsp. jejuni 81-176]
Accession:						gi|121613641																		Score:						77.9
Database:						CJejuni81-176																		MW [kDa]:						32.6
Seq. Coverage [%]:						0.121																		pI:						9.44182
																								No. of Peptides:						2
Modification(s):								Oxidation
Cmpd.		No. of Cmpds.	m/z meas.		Δ				z		Rt [min]			Score			Site [%]	P	Range				Sequence										Modification								Type
					m/z [ppm]
78		1	648.27		679.345				2		6.8			61.13				0	55-66				K.GEIFDSSAVLEK.I																		CID
287		1	807.5		492.007				3		12.7			16.77				0	78-101				K.GVLFVIDSPGGAFAPSMELALAIK.D										Oxidation: 17								CID
Protein 54:						conserved hypothetical protein [Campylobacter jejuni subsp. jejuni 81-176]
Accession:						gi|121612271																		Score:						75.94
Database:						CJejuni81-176																		MW [kDa]:						26.4
Seq. Coverage [%]:						0.094																		pI:						9.01907
																								No. of Peptides:						1
Cmpd.		No. of Cmpds.	m/z meas.		Δ				z		Rt [min]			Score			Site [%]	P	Range				Sequence										Modification								Type
					m/z [ppm]
147		1	775.37		-6.02499				2		8.3			62.99				0	153-164				K.IDNYDIEYLYTK.L																		CID
Protein 55:						VirB9 [Campylobacter jejuni subsp. jejuni 81-176]
Accession:						gi|121582659																		Score:						74.52
Database:						CJejuni81-176																		MW [kDa]:						40.8
Seq. Coverage [%]:						0.037																		pI:						9.27258
																								No. of Peptides:						1
Cmpd.		No. of Cmpds.	m/z meas.		Δ				z		Rt [min]			Score			Site [%]	P	Range				Sequence										Modification								Type
					m/z [ppm]
90		1	697.35		659.656				2		6.6			74.52				0	320-332				R.IIGNYVIAETTAK.K																		CID
Protein 56:						major antigenic peptide PEB4 [Campylobacter jejuni subsp. jejuni 81-176]
Accession:						gi|121612905																		Score:						71.9
Database:						CJejuni81-176																		MW [kDa]:						30.4
Seq. Coverage [%]:						0.04																		pI:						9.67808
																								No. of Peptides:						1
Cmpd.		No. of Cmpds.	m/z meas.		Δ				z		Rt [min]			Score			Site [%]	P	Range				Sequence										Modification								Type
					m/z [ppm]
86		1	646.35		2.69219				2		6.5			71.9				0	95-105				K.DAILVNVYQEK.I																		CID
Protein 57:						ribosomal protein L18 [Campylobacter jejuni subsp. jejuni 81-176]
Accession:						gi|121613716																		Score:						70.95
Database:						CJejuni81-176																		MW [kDa]:						13.2
Seq. Coverage [%]:						0.093																		pI:						11.2702
																								No. of Peptides:						1
Cmpd.		No. of Cmpds.	m/z meas.		Δ				z		Rt [min]			Score			Site [%]	P	Range				Sequence										Modification								Type
					m/z [ppm]
100		2	639.91		92.7788				2		7.6			70.95				0	41-51				R.TLYIQAIDDVK.A																		CID
Protein 58:						periplasmic nitrate reductase, small subunit [Campylobacter jejuni subsp. jejuni 81-176]
Accession:						gi|121613406																		Score:						70.81
Database:						CJejuni81-176																		MW [kDa]:						18.9
Seq. Coverage [%]:						0.191																		pI:						6.63653
																								No. of Peptides:						2
Cmpd.		No. of Cmpds.	m/z meas.		Δ				z		Rt [min]			Score			Site [%]	P	Range				Sequence										Modification								Type
					m/z [ppm]
356		1	778.15		504.001				3		12.8			26.8				0	64-84				R.SYENAPPLIPHAIEDLLPITK.D																		CID
131		1	650.83		-44.5439				2		7.8			44.01				0	162-173				R.SNLIDVINEGVK.-																		CID
Protein 59:						ribosomal protein S5 [Campylobacter jejuni subsp. jejuni 81-176]
Accession:						gi|121612804																		Score:						67.79
Database:						CJejuni81-176																		MW [kDa]:						15.8
Seq. Coverage [%]:						0.068																		pI:						10.3921
																								No. of Peptides:						1
Cmpd.		No. of Cmpds.	m/z meas.		Δ				z		Rt [min]			Score			Site [%]	P	Range				Sequence										Modification								Type
					m/z [ppm]
96		1	545.28		-81.4027				2		7.3			67.79				0	31-40				R.FTALVIVGNR.K																		CID
Protein 60:						hypothetical protein CJJ81176_0128 [Campylobacter jejuni subsp. jejuni 81-176]
Accession:						gi|121612858																		Score:						63.81
Database:						CJejuni81-176																		MW [kDa]:						43.4
Seq. Coverage [%]:						0.05																		pI:						9.50682
																								No. of Peptides:						2
Cmpd.		No. of Cmpds.	m/z meas.		Δ				z		Rt [min]			Score			Site [%]	P	Range				Sequence										Modification								Type
					m/z [ppm]
91		1	684.33		-38.4038				2		7.6			53.52				0	137-149				R.SITVFDSTLDAAK.R																		CID
165		1	890.98		-588.53				1		8.4			10.29				1	169-175				R.KFNVLDR.D																		CID
Protein 61:						DNA-binding response regulator [Campylobacter jejuni subsp. jejuni 81-176]
Accession:						gi|121612439																		Score:						63.15
Database:						CJejuni81-176																		MW [kDa]:						25.5
Seq. Coverage [%]:						0.143																		pI:						5.14912
																								No. of Peptides:						2
Cmpd.		No. of Cmpds.	m/z meas.		Δ				z		Rt [min]			Score			Site [%]	P	Range				Sequence										Modification								Type
					m/z [ppm]
159		1	693.33		-97.9953				2		8.5			37.59				0	3-14				R.ILVIEDEISLNK.T																		CID
217		1	779.47		566.083				3		9.8			25.56				0	15-34				K.TIIDNLNEFGYQTDSSENFK.D																		CID
Protein 62:						conserved hypothetical protein [Campylobacter jejuni subsp. jejuni 81-176]
Accession:						gi|121612997																		Score:						58.55
Database:						CJejuni81-176																		MW [kDa]:						28.3
Seq. Coverage [%]:						0.1																		pI:						7.44241
																								No. of Peptides:						2
Cmpd.		No. of Cmpds.	m/z meas.		Δ				z		Rt [min]			Score			Site [%]	P	Range				Sequence										Modification								Type
					m/z [ppm]
97		1	607.16		-331.22				2		7.5			31.22				0	142-152				K.LLNDINSIIAK.N																		CID
103		1	760.92		671.507				2		7.7			27.33				0	153-166				K.NNFISVSTPAIQTK.F																		CID
Protein 63:						cytolethal distending toxin, subunit B [Campylobacter jejuni subsp. jejuni 81-176]
Accession:						gi|121612768																		Score:						58.04
Database:						CJejuni81-176																		MW [kDa]:						29
Seq. Coverage [%]:						0.177																		pI:						9.10153
																								No. of Peptides:						2
Modification(s):								Oxidation
Cmpd.		No. of Cmpds.	m/z meas.		Δ				z		Rt [min]			Score			Site [%]	P	Range				Sequence										Modification								Type
					m/z [ppm]
302		1	784.73		-35.5569				3		12.6			19.53				0	45-66				R.QLVSGANPLDILMIQEAGTLPR.T										Oxidation: 13								CID
168		1	843.47		455.915				3		9.5			38.51				0	207-231				R.VVFPTSATQASGGTLDYAITGNSNR.Q																		CID
Protein 64:						putative methyltransferase [Campylobacter jejuni subsp. jejuni 81-176]
Accession:						gi|121613113																		Score:						55.63
Database:						CJejuni81-176																		MW [kDa]:						30.3
Seq. Coverage [%]:						0.039																		pI:						8.68655
																								No. of Peptides:						1
Cmpd.		No. of Cmpds.	m/z meas.		Δ				z		Rt [min]			Score			Site [%]	P	Range				Sequence										Modification								Type
					m/z [ppm]
104		1	640.92		140.906				2		7.2			55.63				0	10-19				K.LVEQVWDYTK.H																		CID
Protein 65:						phosphoribosylaminoimidazole-succinocarboxamide synthase [Campylobacter jejuni subsp. jejuni 81-176]
Accession:						gi|121612696																		Score:						55.5
Database:						CJejuni81-176																		MW [kDa]:						26.9
Seq. Coverage [%]:						0.11																		pI:						5.72496
																								No. of Peptides:						1
Cmpd.		No. of Cmpds.	m/z meas.		Δ				z		Rt [min]			Score			Site [%]	P	Range				Sequence										Modification								Type
					m/z [ppm]
77		1	850.16		248.172				2		6.7			44.08				0	68-82				K.THLVETISDTEQVVK.K																		CID
Protein 66:						capsular polysaccharide ABC transporter, periplasmic polysaccharide-binding protein [Campylobacter jejuni subsp. jejuni 81-176]
Accession:						gi|121613488																		Score:						54.39
Database:						CJejuni81-176																		MW [kDa]:						60.7
Seq. Coverage [%]:						0.033																		pI:						9.10511
																								No. of Peptides:						1
Cmpd.		No. of Cmpds.	m/z meas.		Δ				z		Rt [min]			Score			Site [%]	P	Range				Sequence										Modification								Type
					m/z [ppm]
156		1	976.14		157.403				2		8.2			54.39				0	434-451				K.SYNSVILEDGDTINVPSK.N																		CID
Protein 67:						McrBC restriction endonuclease system, McrB subunit, putative [Campylobacter jejuni subsp. jejuni 81-176]
Accession:						gi|121612502																		Score:						52.39
Database:						CJejuni81-176																		MW [kDa]:						70.5
Seq. Coverage [%]:						0.075																		pI:						5.36328
																								No. of Peptides:						3
Modification(s):								Oxidation
Cmpd.		No. of Cmpds.	m/z meas.		Δ				z		Rt [min]			Score			Site [%]	P	Range				Sequence										Modification								Type
					m/z [ppm]
274		1	842.49		60.3937				3		13.7			14.83				1	447-469				K.NVYIIGTMNTADRSITSLDTALR.R																		CID
33		1	544.52		480.82				3		3.6			10.08				1	471-483				R.RFEFVEMMPDVSK.L										Oxidation: 7								CID
96		1	556.14		-186.6				2		6.3			27.48				0	587-595				K.FSDSNNWNK.D																		CID
Protein 68:						flagellar L-ring protein FlgH [Campylobacter jejuni subsp. jejuni 81-176]
Accession:						gi|121612803																		Score:						51.97
Database:						CJejuni81-176																		MW [kDa]:						25.2
Seq. Coverage [%]:						0.151																		pI:						9.37462
																								No. of Peptides:						2
Cmpd.		No. of Cmpds.	m/z meas.		Δ				z		Rt [min]			Score			Site [%]	P	Range				Sequence										Modification								Type
					m/z [ppm]
285		1	864.76		373.008				3		11.5			20.78				0	64-87				K.AMNVNDLVTVVIQESTTQSTQANK.A																		CID
29		1	635.14		-263.059				2		3.6			31.19				0	141-151				R.NESFNTTISTR.V																		CID
Protein 69:						NADH-quinone oxidoreductase, I subunit [Campylobacter jejuni subsp. jejuni 81-176]
Accession:						gi|121612213																		Score:						49.02
Database:						CJejuni81-176																		MW [kDa]:						25
Seq. Coverage [%]:						0.056																		pI:						9.55083
																								No. of Peptides:						1
Cmpd.		No. of Cmpds.	m/z meas.		Δ				z		Rt [min]			Score			Site [%]	P	Range				Sequence										Modification								Type
					m/z [ppm]
59		1	654.3		729.646				2		5.2			49.02				0	168-179				K.NQVEFEGAGSLR.K																		CID
Protein 70:						VirB10 [Campylobacter jejuni subsp. jejuni 81-176]
Accession:						gi|121582660																		Score:						48.42
Database:						CJejuni81-176																		MW [kDa]:						42.8
Seq. Coverage [%]:						0.024																		pI:						8.591
																								No. of Peptides:						1
Cmpd.		No. of Cmpds.	m/z meas.		Δ				z		Rt [min]			Score			Site [%]	P	Range				Sequence										Modification								Type
					m/z [ppm]
90		1	572.68		-1077.12				2		7.5			48.42				0	64-72				K.FPVTDYIYK.G																		CID
Protein 71:						ribosomal protein L5 [Campylobacter jejuni subsp. jejuni 81-176]
Accession:						gi|121613307																		Score:						44.96
Database:						CJejuni81-176																		MW [kDa]:						20.2
Seq. Coverage [%]:						0.055																		pI:						10.11
																								No. of Peptides:						1
Modification(s):								Oxidation
Cmpd.		No. of Cmpds.	m/z meas.		Δ				z		Rt [min]			Score			Site [%]	P	Range				Sequence										Modification								Type
					m/z [ppm]
122		1	585.26		-125.684				2		7.2			44.96				0	24-33				K.NPMLIPVIEK.V										Oxidation: 3								CID
Protein 72:						methyl-accepting chemotaxis protein [Campylobacter jejuni subsp. jejuni 81-176]
Accession:						gi|121613515																		Score:						44.54
Database:						CJejuni81-176																		MW [kDa]:						51
Seq. Coverage [%]:						0.072																		pI:						5.13996
																								No. of Peptides:						1
Cmpd.		No. of Cmpds.	m/z meas.		Δ				z		Rt [min]			Score			Site [%]	P	Range				Sequence										Modification								Type
					m/z [ppm]
273		1	778.78		40.8696				3		11.4			34.37				0	224-244				K.ETVQTFVANSQNITSVVEVIR.D																		CID
Protein 73:						acyl carrier protein [Campylobacter jejuni subsp. jejuni 81-176]
Accession:						gi|121612665																		Score:						43.45
Database:						CJejuni81-176																		MW [kDa]:						8.6
Seq. Coverage [%]:						0.195																		pI:						3.87018
																								No. of Peptides:						1
Cmpd.		No. of Cmpds.	m/z meas.		Δ				z		Rt [min]			Score			Site [%]	P	Range				Sequence										Modification								Type
					m/z [ppm]
91		1	779.12		243.738				2		8.1			43.45				0	9-23				K.AVVVEQLSIDADAVK.M																		CID
Protein 74:						3-phosphoshikimate 1-carboxyvinyltransferase [Campylobacter jejuni subsp. jejuni 81-176]
Accession:						gi|121613725																		Score:						42.91
Database:						CJejuni81-176																		MW [kDa]:						46.7
Seq. Coverage [%]:						0.066																		pI:						9.0264
																								No. of Peptides:						3
Modification(s):								Oxidation
Cmpd.		No. of Cmpds.	m/z meas.		Δ				z		Rt [min]			Score			Site [%]	P	Range				Sequence										Modification								Type
					m/z [ppm]
134		1	999.5		-1077.95				1		8.1			13.59				1	53-61				K.NLGAKIEQK.D																		CID
14		1	402.02		712.354				2		2.4			12.05				1	195-201				K.AMKAPIR.V										Oxidation: 2								CID
288		15	652.17		465.1				2		10			17.27				1	289-300				R.VESSKLNGIEVK.D																		CID
Protein 75:						chaperonin GroES [Campylobacter jejuni subsp. jejuni 81-176]
Accession:						gi|121612930																		Score:						41.3
Database:						CJejuni81-176																		MW [kDa]:						9.5
Seq. Coverage [%]:						0.151																		pI:						5.2323
																								No. of Peptides:						1
Cmpd.		No. of Cmpds.	m/z meas.		Δ				z		Rt [min]			Score			Site [%]	P	Range				Sequence										Modification								Type
					m/z [ppm]
91		1	650.83		-44.5439				2		5.4			41.3				0	20-32				K.TTASGIIIPDNAK.E																		CID
Protein 76:						conserved domain protein [Campylobacter jejuni subsp. jejuni 81-176]
Accession:						gi|121613471																		Score:						41.16
Database:						CJejuni81-176																		MW [kDa]:						26.7
Seq. Coverage [%]:						0.106																		pI:						4.84822
																								No. of Peptides:						1
Cmpd.		No. of Cmpds.	m/z meas.		Δ				z		Rt [min]			Score			Site [%]	P	Range				Sequence										Modification								Type
					m/z [ppm]
193		1	909.06		92.8348				2		9.3			30.71				0	109-124				R.GLVIAPDEQTYNELVR.E																		CID
Protein 77:						ribosomal protein L3 [Campylobacter jejuni subsp. jejuni 81-176]
Accession:						gi|121613090																		Score:						39.54
Database:						CJejuni81-176																		MW [kDa]:						20.7
Seq. Coverage [%]:						0.12																		pI:						10.4162
																								No. of Peptides:						1
Cmpd.		No. of Cmpds.	m/z meas.		Δ				z		Rt [min]			Score			Site [%]	P	Range				Sequence										Modification								Type
					m/z [ppm]
215		1	816.8		84.8063				3		9.7			39.54				0	69-91				R.FATLEVANTEAGDLDETPLNEAK.I																		CID
Protein 78:						ribosomal protein L10 [Campylobacter jejuni subsp. jejuni 81-176]
Accession:						gi|121612441																		Score:						38.42
Database:						CJejuni81-176																		MW [kDa]:						17.7
Seq. Coverage [%]:						0.069																		pI:						9.54966
																								No. of Peptides:						1
Modification(s):								Carbamidomethyl
Cmpd.		No. of Cmpds.	m/z meas.		Δ				z		Rt [min]			Score			Site [%]	P	Range				Sequence										Modification								Type
					m/z [ppm]
62		1	641.36		67.9275				2		4.6			38.42				0	19-29				K.ASEAIVVCNYR.G										Carbamidomethyl: 8								CID
Protein 79:						DNA gyrase, B subunit [Campylobacter jejuni subsp. jejuni 81-176]
Accession:						gi|121612557																		Score:						34.08
Database:						CJejuni81-176																		MW [kDa]:						86.6
Seq. Coverage [%]:						0.039																		pI:						5.28396
																								No. of Peptides:						2
Cmpd.		No. of Cmpds.	m/z meas.		Δ				z		Rt [min]			Score			Site [%]	P	Range				Sequence										Modification								Type
					m/z [ppm]
336		1	644.61		368.419				1		14.4			19.65				0	15-20				K.GLEAVR.K																		CID
410		1	922.98		170.472				3		14.6			14.43				0	488-511				K.IIIMTDADVDGSHIQTLLLTFFFR.F																		CID
Protein 80:						methionyl-tRNA formyltransferase [Campylobacter jejuni subsp. jejuni 81-176]
Accession:						gi|121612514																		Score:						31.2
Database:						CJejuni81-176																		MW [kDa]:						34.1
Seq. Coverage [%]:						0.066																		pI:						9.22527
																								No. of Peptides:						2
Cmpd.		No. of Cmpds.	m/z meas.		Δ				z		Rt [min]			Score			Site [%]	P	Range				Sequence										Modification								Type
					m/z [ppm]
61		1	532.14		-252.809				2		4.6			17.16				0	19-27				K.ALVENENFK.L																		CID
109		1	673.92		-673.133				2		8			14.04				0	239-249				K.FLELELVDELK.Q																		CID
Protein 81:						major antigenic peptide PEB3 [Campylobacter jejuni subsp. jejuni 81-176]
Accession:						gi|121613001																		Score:						29.39
Database:						CJejuni81-176																		MW [kDa]:						27.5
Seq. Coverage [%]:						0.14																		pI:						9.90278
																								No. of Peptides:						2
Cmpd.		No. of Cmpds.	m/z meas.		Δ				z		Rt [min]			Score			Site [%]	P	Range				Sequence										Modification								Type
					m/z [ppm]
264		1	780.79		78.416				3		11.7			10.05				1	65-87				K.KDADILFGASDQSALAIASDFGK.D																		CID
140		1	701.55		287.365				2		8.3			19.34				0	226-237				K.ETQDFIAYLSSK.E																		CID
Protein 82:						heat shock protein HtpG [Campylobacter jejuni subsp. jejuni 81-176]
Accession:						gi|121612114																		Score:						29.38
Database:						CJejuni81-176																		MW [kDa]:						69.6
Seq. Coverage [%]:						0.033																		pI:						4.94663
																								No. of Peptides:						1
Cmpd.		No. of Cmpds.	m/z meas.		Δ				z		Rt [min]			Score			Site [%]	P	Range				Sequence										Modification								Type
					m/z [ppm]
322		1	832.78		1560.81				1		10.6			11.1				0	182-188				K.IESIIEK.Y																		CID
Protein 83:						mechanosensitive ion channel family protein [Campylobacter jejuni subsp. jejuni 81-176]
Accession:						gi|121613243																		Score:						28.86
Database:						CJejuni81-176																		MW [kDa]:						71.3
Seq. Coverage [%]:						0.029																		pI:						6.71021
																								No. of Peptides:						2
Cmpd.		No. of Cmpds.	m/z meas.		Δ				z		Rt [min]			Score			Site [%]	P	Range				Sequence										Modification								Type
					m/z [ppm]
144		1	999.53		-1019.02				1		8.8			10.49				0	80-88				K.IPDMIVGQK.I																		CID
69		1	530.2		-1068.46				2		4.6			18.37				1	281-289				R.NKNDVDDIK.V																		CID
Protein 84:						RNA polymerase sigma factor RpoD [Campylobacter jejuni subsp. jejuni 81-176]
Accession:						gi|121612947																		Score:						28.66
Database:						CJejuni81-176																		MW [kDa]:						72.5
Seq. Coverage [%]:						0.032																		pI:						5.41123
																								No. of Peptides:						1
Modification(s):								Oxidation
Cmpd.		No. of Cmpds.	m/z meas.		Δ				z		Rt [min]			Score			Site [%]	P	Range				Sequence										Modification								Type
					m/z [ppm]
17		1	617.3		-843.32				2		2.5			17.7				1	261-271				K.EKLMDLGPTSK.L										Oxidation: 4								CID
Protein 85:						HD/HDIG/KH domain protein [Campylobacter jejuni subsp. jejuni 81-176]
Accession:						gi|121612206																		Score:						27.83
Database:						CJejuni81-176																		MW [kDa]:						58
Seq. Coverage [%]:						0.033																		pI:						5.99545
																								No. of Peptides:						1
Cmpd.		No. of Cmpds.	m/z meas.		Δ				z		Rt [min]			Score			Site [%]	P	Range				Sequence										Modification								Type
					m/z [ppm]
88		1	597.01		1144.23				2		6.2			16.18				0	187-197				K.ANFIIAQATSR.F																		CID
Protein 86:						enoyl-(acyl-carrier-protein) reductase [Campylobacter jejuni subsp. jejuni 81-176]
Accession:						gi|121613563																		Score:						27.64
Database:						CJejuni81-176																		MW [kDa]:						29.8
Seq. Coverage [%]:						0.04																		pI:						5.60302
																								No. of Peptides:						1
Cmpd.		No. of Cmpds.	m/z meas.		Δ				z		Rt [min]			Score			Site [%]	P	Range				Sequence										Modification								Type
					m/z [ppm]
68		2	554.37		138.397				2		5.8			27.64				0	192-202				K.TLAASGIGDFR.M																		CID
Protein 87:						para-aminobenzoate synthase glutamine amidotransferase, component I [Campylobacter jejuni subsp. jejuni 81-176]
Accession:						gi|121612257																		Score:						26.59
Database:						CJejuni81-176																		MW [kDa]:						70.9
Seq. Coverage [%]:						0.035																		pI:						9.91819
																								No. of Peptides:						1
Cmpd.		No. of Cmpds.	m/z meas.		Δ				z		Rt [min]			Score			Site [%]	P	Range				Sequence										Modification								Type
					m/z [ppm]
66		1	516.18		-248.701				2		5.5			15.18				1	222-230				R.NDLSKIITK.K																		CID
Protein 88:						GTP-binding protein TypA [Campylobacter jejuni subsp. jejuni 81-176]
Accession:						gi|121612682																		Score:						25.97
Database:						CJejuni81-176																		MW [kDa]:						66.4
Seq. Coverage [%]:						0.027																		pI:						5.09833
																								No. of Peptides:						1
Modification(s):								Oxidation
Cmpd.		No. of Cmpds.	m/z meas.		Δ				z		Rt [min]			Score			Site [%]	P	Range				Sequence										Modification								Type
					m/z [ppm]
167		1	566.86		946.355				2		8.9			11.49				0	505-514				R.GVLFIEPQTK.V																		CID
Protein 89:						carbamoyl-phosphate synthase, large subunit [Campylobacter jejuni subsp. jejuni 81-176]
Accession:						gi|121612525																		Score:						25.71
Database:						CJejuni81-176																		MW [kDa]:						120.7
Seq. Coverage [%]:						0.012																		pI:						5.5365
																								No. of Peptides:						1
Cmpd.		No. of Cmpds.	m/z meas.		Δ				z		Rt [min]			Score			Site [%]	P	Range				Sequence										Modification								Type
					m/z [ppm]
220		1	701.64		-1004.34				2		10			25.71				0	915-927				K.LSGSDLELGPEMR.S																		CID
Protein 90:						bifunctional putA protein, putative [Campylobacter jejuni subsp. jejuni 81-176]
Accession:						gi|121612333																		Score:						25
Database:						CJejuni81-176																		MW [kDa]:						132.5
Seq. Coverage [%]:						0.019																		pI:						5.99995
																								No. of Peptides:						2
Cmpd.		No. of Cmpds.	m/z meas.		Δ				z		Rt [min]			Score			Site [%]	P	Range				Sequence										Modification								Type
					m/z [ppm]
82		1	686.35		-40.1363				2		6.7			13.86				0	725-738				K.ANPTLLLSAETGGK.N																		CID
64		1	465.29		-1012.16				2		4.5			11.14				0	1145-1152				K.ALSISFHR.Y																		CID
Protein 91:						serine hydroxymethyltransferase [Campylobacter jejuni subsp. jejuni 81-176]
Accession:						gi|121613405																		Score:						24.6
Database:						CJejuni81-176																		MW [kDa]:						45.8
Seq. Coverage [%]:						0.072																		pI:						6.04452
																								No. of Peptides:						1
Modification(s):								Oxidation
Cmpd.		No. of Cmpds.	m/z meas.		Δ				z		Rt [min]			Score			Site [%]	P	Range				Sequence										Modification								Type
					m/z [ppm]
21		1	759.7		-521.238				3		2.8			11.73				1	244-265				K.KINSAIFPGIQGGPLMHVIAAK.A										Oxidation: 16								CID
Protein 92:						GMP synthase [Campylobacter jejuni subsp. jejuni 81-176]
Accession:						gi|121613709																		Score:						24.48
Database:						CJejuni81-176																		MW [kDa]:						56.9
Seq. Coverage [%]:						0.039																		pI:						6.0616
																								No. of Peptides:						1
Cmpd.		No. of Cmpds.	m/z meas.		Δ				z		Rt [min]			Score			Site [%]	P	Range				Sequence										Modification								Type
					m/z [ppm]
54		1	579.17		605.25				2		4			11.43				0	486-495				R.IINEVEGINR.V																		CID
Protein 93:						N-acetylmuramoyl-L-alanine amidase [Campylobacter jejuni subsp. jejuni 81-176]
Accession:						gi|121612331																		Score:						24.36
Database:						CJejuni81-176																		MW [kDa]:						74.5
Seq. Coverage [%]:						0.038																		pI:						9.88573
																								No. of Peptides:						1
Cmpd.		No. of Cmpds.	m/z meas.		Δ				z		Rt [min]			Score			Site [%]	P	Range				Sequence										Modification								Type
					m/z [ppm]
80		1	884.15		212.482				2		8.3			13.03				1	47-61				K.SLYIQSVINEDEKTK.I																		CID
Protein 94:						ribosomal protein L31 [Campylobacter jejuni subsp. jejuni 81-176]
Accession:						gi|121612224																		Score:						24.29
Database:						CJejuni81-176																		MW [kDa]:						7.5
Seq. Coverage [%]:						0.242																		pI:						9.97728
																								No. of Peptides:						1
Modification(s):								Carbamidomethyl
Cmpd.		No. of Cmpds.	m/z meas.		Δ				z		Rt [min]			Score			Site [%]	P	Range				Sequence										Modification								Type
					m/z [ppm]
122		1	633.5		349.873				3		7.3			24.29				0	33-48				R.VDICSNCHPFFTGSEK.I										Carbamidomethyl: 4, 7								CID
Protein 95:						succinyl-CoA synthase, alpha subunit [Campylobacter jejuni subsp. jejuni 81-176]
Accession:						gi|121613423																		Score:						24.02
Database:						CJejuni81-176																		MW [kDa]:						30
Seq. Coverage [%]:						0.09																		pI:						8.76303
																								No. of Peptides:						1
Cmpd.		No. of Cmpds.	m/z meas.		Δ				z		Rt [min]			Score			Site [%]	P	Range				Sequence										Modification								Type
					m/z [ppm]
437		1	859.46		388.01				3		15.9			24.02				0	66-91				K.ADVSLIFVPAFAVGDSVIEAADAGIK.L																		CID
Protein 96:						conserved hypothetical protein [Campylobacter jejuni subsp. jejuni 81-176]
Accession:						gi|121612979																		Score:						23.88
Database:						CJejuni81-176																		MW [kDa]:						147.6
Seq. Coverage [%]:						0.014																		pI:						6.81395
																								No. of Peptides:						1
Cmpd.		No. of Cmpds.	m/z meas.		Δ				z		Rt [min]			Score			Site [%]	P	Range				Sequence										Modification								Type
					m/z [ppm]
37		2	416.49		1773.32				2		3.4			13.33				0	353-360				K.TALLSTPK.I																		CID
Protein 97:						NADP-dependent malic enzyme, truncation [Campylobacter jejuni subsp. jejuni 81-176]
Accession:						gi|121613742																		Score:						23.76
Database:						CJejuni81-176																		MW [kDa]:						44
Seq. Coverage [%]:						0.071																		pI:						5.71121
																								No. of Peptides:						1
Cmpd.		No. of Cmpds.	m/z meas.		Δ				z		Rt [min]			Score			Site [%]	P	Range				Sequence										Modification								Type
					m/z [ppm]
83		1	588.81		822.208				2		5.7			13.65				1	329-339				K.ITENMKVAAAK.A																		CID
Protein 98:						ATP-dependent protease La [Campylobacter jejuni subsp. jejuni 81-176]
Accession:						gi|121612165																		Score:						23.3
Database:						CJejuni81-176																		MW [kDa]:						90.1
Seq. Coverage [%]:						0.034																		pI:						8.89945
																								No. of Peptides:						1
Modification(s):								Carbamidomethyl, Oxidation
Cmpd.		No. of Cmpds.	m/z meas.		Δ				z		Rt [min]			Score			Site [%]	P	Range				Sequence										Modification								Type
					m/z [ppm]
242		1	829.95		265.123				3		11.2			10.15				1	59-79				K.LENGRNFDEIYNCGVIGTIMR.K										Carbamidomethyl: 13; Oxidation: 20								CID
Protein 99:						ribosomal protein S10 [Campylobacter jejuni subsp. jejuni 81-176]
Accession:						gi|121613565																		Score:						23.24
Database:						CJejuni81-176																		MW [kDa]:						11.7
Seq. Coverage [%]:						0.117																		pI:						10.3491
																								No. of Peptides:						1
Cmpd.		No. of Cmpds.	m/z meas.		Δ				z		Rt [min]			Score			Site [%]	P	Range				Sequence										Modification								Type
					m/z [ppm]
135		1	663.98		170.491				2		8.2			23.24				0	88-99				K.LDLAPEVSVEVR.A																		CID
Protein 100:						cell division protein FtsA [Campylobacter jejuni subsp. jejuni 81-176]
Accession:						gi|121612536																		Score:						23.05
Database:						CJejuni81-176																		MW [kDa]:						50.5
Seq. Coverage [%]:						0.035																		pI:						4.99236
																								No. of Peptides:						2
Cmpd.		No. of Cmpds.	m/z meas.		Δ				z		Rt [min]			Score			Site [%]	P	Range				Sequence										Modification								Type
					m/z [ppm]
37		1	444.41		1479.95				2		3.8			12.21				0	167-174				K.AVELADLR.V																		CID
31		1	437.44		395.923				2		3.8			10.84				1	340-347				R.SVRLATAR.K																		CID
Protein 101:						co-chaperone protein DnaJ [Campylobacter jejuni subsp. jejuni 81-176]
Accession:						gi|121612392																		Score:						23.04
Database:						CJejuni81-176																		MW [kDa]:						41.6
Seq. Coverage [%]:						0.035																		pI:						6.0901
																								No. of Peptides:						1
Modification(s):								Oxidation
Cmpd.		No. of Cmpds.	m/z meas.		Δ				z		Rt [min]			Score			Site [%]	P	Range				Sequence										Modification								Type
					m/z [ppm]
98		1	521.73		286.743				3		6.6			23.04				1	355-367				K.DGMHQEQKGLFEK.I										Oxidation: 3								CID
Protein 102:						adenylosuccinate lyase [Campylobacter jejuni subsp. jejuni 81-176]
Accession:						gi|121612216																		Score:						22.93
Database:						CJejuni81-176																		MW [kDa]:						50.2
Seq. Coverage [%]:						0.043																		pI:						5.8915
																								No. of Peptides:						2
Cmpd.		No. of Cmpds.	m/z meas.		Δ				z		Rt [min]			Score			Site [%]	P	Range				Sequence										Modification								Type
					m/z [ppm]
127		1	720.34		1289.91				1		7.4			11.41				1	8-13				R.EIMAKK.W																		CID
378		1	753.57		196.757				2		13.7			11.52				1	20-32				K.YDAWLKVELAAVK.A																		CID
Protein 103:						translation initiation factor IF-2 [Campylobacter jejuni subsp. jejuni 81-176]
Accession:						gi|121613218																		Score:						22.76
Database:						CJejuni81-176																		MW [kDa]:						96
Seq. Coverage [%]:						0.016																		pI:						5.45267
																								No. of Peptides:						2
Cmpd.		No. of Cmpds.	m/z meas.		Δ				z		Rt [min]			Score			Site [%]	P	Range				Sequence										Modification								Type
					m/z [ppm]
81		1	435.52		-582.877				2		4.9			12.53				1	65-72				K.TPTAKKPK.K																		CID
103		1	627.94		-794.387				1		6.8			10.23				0	139-144				R.GLVIVK.K																		CID
Protein 104:						cytochrome c oxidase, cbb3-type, subunit III [Campylobacter jejuni subsp. jejuni 81-176]
Accession:						gi|121613252																		Score:						22.75
Database:						CJejuni81-176																		MW [kDa]:						31.1
Seq. Coverage [%]:						0.042																		pI:						4.906
																								No. of Peptides:						1
Cmpd.		No. of Cmpds.	m/z meas.		Δ				z		Rt [min]			Score			Site [%]	P	Range				Sequence										Modification								Type
					m/z [ppm]
117		1	661.88		43.5646				2		7.6			22.75				0	274-285				K.EAVGEYVISLSR.G																		CID
Protein 105:						autoinducer-2 production protein LuxS [Campylobacter jejuni subsp. jejuni 81-176]
Accession:						gi|121613162																		Score:						22.7
Database:						CJejuni81-176																		MW [kDa]:						18.2
Seq. Coverage [%]:						0.061																		pI:						5.94114
																								No. of Peptides:						1
Cmpd.		No. of Cmpds.	m/z meas.		Δ				z		Rt [min]			Score			Site [%]	P	Range				Sequence										Modification								Type
					m/z [ppm]
460		2	1137.03		415.087				1		17.4			22.7				0	30-39				K.GDDISVFDLR.F																		CID
Protein 106:						paralyzed flagella protein PflA [Campylobacter jejuni subsp. jejuni 81-176]
Accession:						gi|121612223																		Score:						22.15
Database:						CJejuni81-176																		MW [kDa]:						90.9
Seq. Coverage [%]:						0.02																		pI:						5.19793
																								No. of Peptides:						1
Modification(s):								Oxidation
Cmpd.		No. of Cmpds.	m/z meas.		Δ				z		Rt [min]			Score			Site [%]	P	Range				Sequence										Modification								Type
					m/z [ppm]
347		1	976.94		-544.319				1		12.7			11.68				0	753-760				R.MQNIQAEK.E										Oxidation: 1								CID
Protein 107:						D-3-phosphoglycerate dehydrogenase [Campylobacter jejuni subsp. jejuni 81-176]
Accession:						gi|121612205																		Score:						21.94
Database:						CJejuni81-176																		MW [kDa]:						57.8
Seq. Coverage [%]:						0.055																		pI:						5.84596
																								No. of Peptides:						2
Modification(s):								Oxidation
Cmpd.		No. of Cmpds.	m/z meas.		Δ				z		Rt [min]			Score			Site [%]	P	Range				Sequence										Modification								Type
					m/z [ppm]
52		1	730.93		301.524				3		5.7			10.31				1	33-51				K.VPKDELMQMLSDVEVAITR.S										Oxidation: 9								CID
125		1	527.64		-334.205				2		7			11.63				1	461-470				K.NKDIPGVIAK.I																		CID
Protein 108:						cytochrome c553 [Campylobacter jejuni subsp. jejuni 81-176]
Accession:						gi|121613690																		Score:						21.85
Database:						CJejuni81-176																		MW [kDa]:						10.8
Seq. Coverage [%]:						0.1																		pI:						9.90524
																								No. of Peptides:						1
Cmpd.		No. of Cmpds.	m/z meas.		Δ				z		Rt [min]			Score			Site [%]	P	Range				Sequence										Modification								Type
					m/z [ppm]
82		1	563.26		783.31				2		5			21.85				0	91-100				K.AIEAHIETLK.-																		CID
Protein 109:						hypothetical protein CJJ81176_0797 [Campylobacter jejuni subsp. jejuni 81-176]
Accession:						gi|121612758																		Score:						21.55
Database:						CJejuni81-176																		MW [kDa]:						39.3
Seq. Coverage [%]:						0.024																		pI:						9.47655
																								No. of Peptides:						1
Cmpd.		No. of Cmpds.	m/z meas.		Δ				z		Rt [min]			Score			Site [%]	P	Range				Sequence										Modification								Type
					m/z [ppm]
22		5	450.61		-375.538				2		3			21.55				1	139-146				K.QAKIEALK.K																		CID
Protein 110:						3-oxoacyl-(acyl-carrier-protein) reductase [Campylobacter jejuni subsp. jejuni 81-176]
Accession:						gi|121612315																		Score:						21.35
Database:						CJejuni81-176																		MW [kDa]:						26.5
Seq. Coverage [%]:						0.04																		pI:						7.19119
																								No. of Peptides:						1
Modification(s):								Carbamidomethyl
Cmpd.		No. of Cmpds.	m/z meas.		Δ				z		Rt [min]			Score			Site [%]	P	Range				Sequence										Modification								Type
					m/z [ppm]
92		1	591.85		80.3745				2		7.3			21.35				0	180-189				R.FNCVTPGFIK.S										Carbamidomethyl: 3								CID
Protein 111:						MiaB-like tRNA modifying enzyme [Campylobacter jejuni subsp. jejuni 81-176]
Accession:						gi|121612428																		Score:						21.3
Database:						CJejuni81-176																		MW [kDa]:						47.1
Seq. Coverage [%]:						0.034																		pI:						9.39675
																								No. of Peptides:						1
Cmpd.		No. of Cmpds.	m/z meas.		Δ				z		Rt [min]			Score			Site [%]	P	Range				Sequence										Modification								Type
					m/z [ppm]
170		1	873.64		142.823				1		9.5			10.99				1	339-345				K.ERLNTLK.S																		CID
Protein 112:						thiamine-monophosphate kinase, putative [Campylobacter jejuni subsp. jejuni 81-176]
Accession:						gi|121613141																		Score:						20.91
Database:						CJejuni81-176																		MW [kDa]:						30.9
Seq. Coverage [%]:						0.033																		pI:						10.0199
																								No. of Peptides:						1
Cmpd.		No. of Cmpds.	m/z meas.		Δ				z		Rt [min]			Score			Site [%]	P	Range				Sequence										Modification								Type
					m/z [ppm]
56		1	569.69		681.067				2		5.2			20.91				1	1-9				-.MNKEDFIIK.A																		CID
Protein 113:						conserved hypothetical protein [Campylobacter jejuni subsp. jejuni 81-176]
Accession:						gi|121613150																		Score:						20.86
Database:						CJejuni81-176																		MW [kDa]:						26.6
Seq. Coverage [%]:						0.051																		pI:						9.40742
																								No. of Peptides:						1
Cmpd.		No. of Cmpds.	m/z meas.		Δ				z		Rt [min]			Score			Site [%]	P	Range				Sequence										Modification								Type
					m/z [ppm]
218		1	672.36		719.105				2		9.8			20.86				0	74-85				K.DSLITPDLIDLK.T																		CID
Protein 114:						bifunctional purine biosynthesis protein PurH [Campylobacter jejuni subsp. jejuni 81-176]
Accession:						gi|121613431																		Score:						20.53
Database:						CJejuni81-176																		MW [kDa]:						56.4
Seq. Coverage [%]:						0.014																		pI:						5.39177
																								No. of Peptides:						1
Cmpd.		No. of Cmpds.	m/z meas.		Δ				z		Rt [min]			Score			Site [%]	P	Range				Sequence										Modification								Type
					m/z [ppm]
344		1	830.27		-318.567				1		11.7			10.03				1	150-156				K.VIETLKK.G																		CID
Protein 115:						ribosomal protein S3 [Campylobacter jejuni subsp. jejuni 81-176]
Accession:						gi|121612744																		Score:						20.24
Database:						CJejuni81-176																		MW [kDa]:						26
Seq. Coverage [%]:						0.052																		pI:						10.8996
																								No. of Peptides:						1
Cmpd.		No. of Cmpds.	m/z meas.		Δ				z		Rt [min]			Score			Site [%]	P	Range				Sequence										Modification								Type
					m/z [ppm]
59		1	682.35		-715.04				2		5.9			20.24				0	27-38				K.ANLVENIGEDYK.I																		CID
Protein 116:						methyl-accepting chemotaxis protein [Campylobacter jejuni subsp. jejuni 81-176]
Accession:						gi|121613017																		Score:						19.7
Database:						CJejuni81-176																		MW [kDa]:						77.2
Seq. Coverage [%]:						0.019																		pI:						4.86739
																								No. of Peptides:						1
Cmpd.		No. of Cmpds.	m/z meas.		Δ				z		Rt [min]			Score			Site [%]	P	Range				Sequence										Modification								Type
					m/z [ppm]
147		1	732.93		778.46				2		9.5			19.7				1	263-275				K.DVNPNKGAQETYK.A																		CID
Protein 117:						competence protein ComEA [Campylobacter jejuni subsp. jejuni 81-176]
Accession:						gi|121613207																		Score:						19.63
Database:						CJejuni81-176																		MW [kDa]:						8.8
Seq. Coverage [%]:						0.114																		pI:						9.93454
																								No. of Peptides:						1
Cmpd.		No. of Cmpds.	m/z meas.		Δ				z		Rt [min]			Score			Site [%]	P	Range				Sequence										Modification								Type
					m/z [ppm]
189		5	889.47		1115.93				1		7.8			19.63				0	31-39				K.SLNGIGEAK.A																		CID
Protein 118:						NADH-quinone oxidoreductase, C subunit [Campylobacter jejuni subsp. jejuni 81-176]
Accession:						gi|121613082																		Score:						19.22
Database:						CJejuni81-176																		MW [kDa]:						31.3
Seq. Coverage [%]:						0.072																		pI:						8.63821
																								No. of Peptides:						1
Modification(s):								Oxidation
Cmpd.		No. of Cmpds.	m/z meas.		Δ				z		Rt [min]			Score			Site [%]	P	Range				Sequence										Modification								Type
					m/z [ppm]
224		3	767.37		-51.8309				3		10			19.22				1	159-177				R.ILMPDDWFGHPLLKTYPLK.G										Oxidation: 3								CID
Protein 119:						argininosuccinate lyase [Campylobacter jejuni subsp. jejuni 81-176]
Accession:						gi|121613058																		Score:						19.21
Database:						CJejuni81-176																		MW [kDa]:						51.7
Seq. Coverage [%]:						0.015																		pI:						5.44782
																								No. of Peptides:						1
Cmpd.		No. of Cmpds.	m/z meas.		Δ				z		Rt [min]			Score			Site [%]	P	Range				Sequence										Modification								Type
					m/z [ppm]
315		7	880.02		730.332				1		11			19.21				0	3-9				K.NEMWSGR.F																		CID
Protein 120:						DNA-binding response regulator [Campylobacter jejuni subsp. jejuni 81-176]
Accession:						gi|121612729																		Score:						18.99
Database:						CJejuni81-176																		MW [kDa]:						25.5
Seq. Coverage [%]:						0.058																		pI:						5.55823
																								No. of Peptides:						1
Cmpd.		No. of Cmpds.	m/z meas.		Δ				z		Rt [min]			Score			Site [%]	P	Range				Sequence										Modification								Type
					m/z [ppm]
110		1	721.74		488.064				2		7.1			18.99				0	28-40				K.VDIAHEPYIGLSK.L																		CID
Protein 121:						chemotaxis protein MotB, putative [Campylobacter jejuni subsp. jejuni 81-176]
Accession:						gi|121613602																		Score:						18.15
Database:						CJejuni81-176																		MW [kDa]:						36.4
Seq. Coverage [%]:						0.041																		pI:						4.97516
																								No. of Peptides:						1
Cmpd.		No. of Cmpds.	m/z meas.		Δ				z		Rt [min]			Score			Site [%]	P	Range				Sequence										Modification								Type
					m/z [ppm]
40		16	738.58		259.153				2		5.1			18.15				1	105-117				K.QLSKDLNSTLDNK.D																		CID
Protein 122:						[NiFe] hydrogenase maturation protein HypF [Campylobacter jejuni subsp. jejuni 81-176]
Accession:						gi|121613174																		Score:						18.06
Database:						CJejuni81-176																		MW [kDa]:						83.6
Seq. Coverage [%]:						0.026																		pI:						7.76341
																								No. of Peptides:						1
Modification(s):								Oxidation
Cmpd.		No. of Cmpds.	m/z meas.		Δ				z		Rt [min]			Score			Site [%]	P	Range				Sequence										Modification								Type
					m/z [ppm]
256		3	766.87		145.542				3		10.6			18.06				0	301-319				K.IGIMLAYTPLHLLLFEYFK.G										Oxidation: 4								CID
Protein 123:						undecaprenyl diphosphate synthase [Campylobacter jejuni subsp. jejuni 81-176]
Accession:						gi|121612397																		Score:						17.93
Database:						CJejuni81-176																		MW [kDa]:						26.1
Seq. Coverage [%]:						0.041																		pI:						9.60021
																								No. of Peptides:						1
Cmpd.		No. of Cmpds.	m/z meas.		Δ				z		Rt [min]			Score			Site [%]	P	Range				Sequence										Modification								Type
					m/z [ppm]
30		11	530.55		-501.236				2		4.3			17.93				1	110-118				K.ITLVEEKTK.H																		CID
Protein 124:						conserved hypothetical protein [Campylobacter jejuni subsp. jejuni 81-176]
Accession:						gi|121612347																		Score:						17.67
Database:						CJejuni81-176																		MW [kDa]:						18.3
Seq. Coverage [%]:						0.067																		pI:						9.48358
																								No. of Peptides:						1
Cmpd.		No. of Cmpds.	m/z meas.		Δ				z		Rt [min]			Score			Site [%]	P	Range				Sequence										Modification								Type
					m/z [ppm]
12		1	420.72		376.645				3		2.1			17.67				1	122-132				K.VNSSIRGEEIR.V																		CID
Protein 125:						dephospho-CoA kinase [Campylobacter jejuni subsp. jejuni 81-176]
Accession:						gi|121613316																		Score:						17.36
Database:						CJejuni81-176																		MW [kDa]:						23
Seq. Coverage [%]:						0.045																		pI:						9.74493
																								No. of Peptides:						1
Cmpd.		No. of Cmpds.	m/z meas.		Δ				z		Rt [min]			Score			Site [%]	P	Range				Sequence										Modification								Type
					m/z [ppm]
43		4	487.05		-1495.52				2		3.6			17.36				1	148-156				R.DKLSLEAAK.A																		CID
Protein 126:						glutamate synthase, large subunit [Campylobacter jejuni subsp. jejuni 81-176]
Accession:						gi|121613706																		Score:						16.86
Database:						CJejuni81-176																		MW [kDa]:						166.5
Seq. Coverage [%]:						0.005																		pI:						6.9366
																								No. of Peptides:						1
Cmpd.		No. of Cmpds.	m/z meas.		Δ				z		Rt [min]			Score			Site [%]	P	Range				Sequence										Modification								Type
					m/z [ppm]
442		1	880.85		-723.736				1		15.8			16.86				0	124-130				K.LEFLGFR.E																		CID
Protein 127:						flagellar protein, putative [Campylobacter jejuni subsp. jejuni 81-176]
Accession:						gi|121612383																		Score:						16.34
Database:						CJejuni81-176																		MW [kDa]:						31.3
Seq. Coverage [%]:						0.036																		pI:						5.73298
																								No. of Peptides:						1
Cmpd.		No. of Cmpds.	m/z meas.		Δ				z		Rt [min]			Score			Site [%]	P	Range				Sequence										Modification								Type
					m/z [ppm]
248		1	599.6		-1206.99				2		10.8			16.34				0	212-221				R.LFIDHENIAK.L																		CID
Protein 128:						co-chaperone protein GrpE [Campylobacter jejuni subsp. jejuni 81-176]
Accession:						gi|121612117																		Score:						16.32
Database:						CJejuni81-176																		MW [kDa]:						20.4
Seq. Coverage [%]:						0.068																		pI:						4.81639
																								No. of Peptides:						1
Cmpd.		No. of Cmpds.	m/z meas.		Δ				z		Rt [min]			Score			Site [%]	P	Range				Sequence										Modification								Type
					m/z [ppm]
20		1	743.47		146.126				2		3.4			16.32				1	46-57				K.YMRANAEFENIK.K																		CID
Protein 129:						D-isomer specific 2-hydroxyacid dehydrogenase family protein [Campylobacter jejuni subsp. jejuni 81-176]
Accession:						gi|121613285																		Score:						16.06
Database:						CJejuni81-176																		MW [kDa]:						34.9
Seq. Coverage [%]:						0.032																		pI:						6.38011
																								No. of Peptides:						1
Modification(s):								Carbamidomethyl
Cmpd.		No. of Cmpds.	m/z meas.		Δ				z		Rt [min]			Score			Site [%]	P	Range				Sequence										Modification								Type
					m/z [ppm]
99		3	588.26		-81.727				2		7.5			16.06				1	56-65				K.DVIDACKNLK.L										Carbamidomethyl: 6								CID
Protein 130:						dimethylsulfoxide reductase, chain B [Campylobacter jejuni subsp. jejuni 81-176]
Accession:						gi|121613356																		Score:						15.98
Database:						CJejuni81-176																		MW [kDa]:						23.9
Seq. Coverage [%]:						0.041																		pI:						8.87693
																								No. of Peptides:						1
Cmpd.		No. of Cmpds.	m/z meas.		Δ				z		Rt [min]			Score			Site [%]	P	Range				Sequence										Modification								Type
					m/z [ppm]
319		1	916.39		-170.431				1		14			15.98				1	154-162				R.ALKAGDITK.L																		CID
Protein 131:						mechanosensitive ion channel family protein [Campylobacter jejuni subsp. jejuni 81-176]
Accession:						gi|121612739																		Score:						15.79
Database:						CJejuni81-176																		MW [kDa]:						60.8
Seq. Coverage [%]:						0.021																		pI:						9.1859
																								No. of Peptides:						1
Modification(s):								Oxidation
Cmpd.		No. of Cmpds.	m/z meas.		Δ				z		Rt [min]			Score			Site [%]	P	Range				Sequence										Modification								Type
					m/z [ppm]
116		1	783.98		183.096				2		6.8			15.79				0	446-456				R.FFMFFEHWGMR.I										Oxidation: 3, 10								CID
Protein 132:						ABC transporter, ATP-binding protein [Campylobacter jejuni subsp. jejuni 81-176]
Accession:						gi|121612754																		Score:						15.65
Database:						CJejuni81-176																		MW [kDa]:						27
Seq. Coverage [%]:						0.024																		pI:						9.35667
																								No. of Peptides:						1
Cmpd.		No. of Cmpds.	m/z meas.		Δ				z		Rt [min]			Score			Site [%]	P	Range				Sequence										Modification								Type
					m/z [ppm]
246		4	742.85		578.36				1		9.1			15.65				1	73-78				K.DPLNKR.A																		CID
Protein 133:						putative methyltransferase [Campylobacter jejuni subsp. jejuni 81-176]
Accession:						gi|121613209																		Score:						15.59
Database:						CJejuni81-176																		MW [kDa]:						29.6
Seq. Coverage [%]:						0.035																		pI:						6.28884
																								No. of Peptides:						1
Cmpd.		No. of Cmpds.	m/z meas.		Δ				z		Rt [min]			Score			Site [%]	P	Range				Sequence										Modification								Type
					m/z [ppm]
88		1	537.85		-815.222				2		6.6			15.59				0	228-236				K.EILEMIEAK.I																		CID
Protein 134:						GTP-binding protein LepA [Campylobacter jejuni subsp. jejuni 81-176]
Accession:						gi|121612549																		Score:						15.25
Database:						CJejuni81-176																		MW [kDa]:						66.5
Seq. Coverage [%]:						0.013																		pI:						5.54985
																								No. of Peptides:						1
Cmpd.		No. of Cmpds.	m/z meas.		Δ				z		Rt [min]			Score			Site [%]	P	Range				Sequence										Modification								Type
					m/z [ppm]
430		2	929.64		66.8665				1		13.7			15.25				1	539-546				K.IIARETVK.S																		CID
Protein 135:						succinate dehydrogenase, C subunit [Campylobacter jejuni subsp. jejuni 81-176]
Accession:						gi|121613438																		Score:						15.2
Database:						CJejuni81-176																		MW [kDa]:						31.4
Seq. Coverage [%]:						0.025																		pI:						9.52553
																								No. of Peptides:						1
Cmpd.		No. of Cmpds.	m/z meas.		Δ				z		Rt [min]			Score			Site [%]	P	Range				Sequence										Modification								Type
					m/z [ppm]
135		1	762.39		35.6473				1		7.5			15.2				0	164-170				K.ESSTNPK.S																		CID
Protein 136:						membrane-bound lytic murein transglycosylase D, putative [Campylobacter jejuni subsp. jejuni 81-176]
Accession:						gi|121612334																		Score:						15.17
Database:						CJejuni81-176																		MW [kDa]:						42.8
Seq. Coverage [%]:						0.016																		pI:						9.9617
																								No. of Peptides:						1
Cmpd.		No. of Cmpds.	m/z meas.		Δ				z		Rt [min]			Score			Site [%]	P	Range				Sequence										Modification								Type
					m/z [ppm]
14		1	759.82		-780.391				1		2.9			15.17				0	28-33				R.QMNVLR.N																		CID
Protein 137:						capsular biosynthesis sugar kinase, putative [Campylobacter jejuni subsp. jejuni 81-176]
Accession:						gi|121613167																		Score:						15.14
Database:						CJejuni81-176																		MW [kDa]:						38.1
Seq. Coverage [%]:						0.041																		pI:						6.29715
																								No. of Peptides:						1
Modification(s):								Oxidation
Cmpd.		No. of Cmpds.	m/z meas.		Δ				z		Rt [min]			Score			Site [%]	P	Range				Sequence										Modification								Type
					m/z [ppm]
188		1	779.4		-0.89554				2		7.8			15.14				1	221-234				K.LGDEKSLEAMHAIK.Q										Oxidation: 10								CID
Protein 138:						ribonucleoside-diphosphate reductase, alpha subunit [Campylobacter jejuni subsp. jejuni 81-176]
Accession:						gi|121613048																		Score:						14.98
Database:						CJejuni81-176																		MW [kDa]:						90
Seq. Coverage [%]:						0.015																		pI:						5.2688
																								No. of Peptides:						1
Cmpd.		No. of Cmpds.	m/z meas.		Δ				z		Rt [min]			Score			Site [%]	P	Range				Sequence										Modification								Type
					m/z [ppm]
87		1	681.84		702.176				2		6.1			14.98				1	372-383				K.DESITKEIVEAK.E																		CID
Protein 139:						quinone-reactive Ni/Fe-hydrogenase, small subunit [Campylobacter jejuni subsp. jejuni 81-176]
Accession:						gi|121613368																		Score:						14.89
Database:						CJejuni81-176																		MW [kDa]:						39.2
Seq. Coverage [%]:						0.044																		pI:						5.83312
																								No. of Peptides:						1
Cmpd.		No. of Cmpds.	m/z meas.		Δ				z		Rt [min]			Score			Site [%]	P	Range				Sequence										Modification								Type
					m/z [ppm]
147		1	843.02		-477.441				2		8.3			14.89				1	318-333				R.KFDTVFGLGADSVSDK.I																		CID
Protein 140:						hypothetical protein CJJ81176_1341 [Campylobacter jejuni subsp. jejuni 81-176]
Accession:						gi|121612531																		Score:						14.84
Database:						CJejuni81-176																		MW [kDa]:						48
Seq. Coverage [%]:						0.026																		pI:						5.43575
																								No. of Peptides:						1
Modification(s):								Oxidation
Cmpd.		No. of Cmpds.	m/z meas.		Δ				z		Rt [min]			Score			Site [%]	P	Range				Sequence										Modification								Type
					m/z [ppm]
123		1	603.23		-93.3073				2		7.3			14.84				0	354-364				K.SLEHGMGMSIK.T										Oxidation: 8								CID
Protein 141:						conserved hypothetical protein [Campylobacter jejuni subsp. jejuni 81-176]
Accession:						gi|121582689																		Score:						14.8
Database:						CJejuni81-176																		MW [kDa]:						48.6
Seq. Coverage [%]:						0.026																		pI:						9.37914
																								No. of Peptides:						1
Cmpd.		No. of Cmpds.	m/z meas.		Δ				z		Rt [min]			Score			Site [%]	P	Range				Sequence										Modification								Type
					m/z [ppm]
80		3	644.42		883.486				2		6.9			14.8				1	81-91				K.INDLLNDKVDK.I																		CID
Protein 142:						16S rRNA processing protein RimM [Campylobacter jejuni subsp. jejuni 81-176]
Accession:						gi|121612604																		Score:						14.78
Database:						CJejuni81-176																		MW [kDa]:						21.2
Seq. Coverage [%]:						0.061																		pI:						6.23179
																								No. of Peptides:						1
Cmpd.		No. of Cmpds.	m/z meas.		Δ				z		Rt [min]			Score			Site [%]	P	Range				Sequence										Modification								Type
					m/z [ppm]
138		1	641.91		905.911				2		8			14.78				1	1-11				-.MSEKDFVQVAK.L																		CID
Protein 143:						chemotaxis protein CheV [Campylobacter jejuni subsp. jejuni 81-176]
Accession:						gi|121612376																		Score:						14.78
Database:						CJejuni81-176																		MW [kDa]:						35.8
Seq. Coverage [%]:						0.066																		pI:						4.77651
																								No. of Peptides:						1
Cmpd.		No. of Cmpds.	m/z meas.		Δ				z		Rt [min]			Score			Site [%]	P	Range				Sequence										Modification								Type
					m/z [ppm]
446		1	782.37		363.113				3		15.6			14.78				0	47-67				K.IPSLTELPGVPDYIEGIFDLR.G																		CID
Protein 144:						radical SAM domain protein [Campylobacter jejuni subsp. jejuni 81-176]
Accession:						gi|121613371																		Score:						14.78
Database:						CJejuni81-176																		MW [kDa]:						41.2
Seq. Coverage [%]:						0.037																		pI:						9.27513
																								No. of Peptides:						1
Cmpd.		No. of Cmpds.	m/z meas.		Δ				z		Rt [min]			Score			Site [%]	P	Range				Sequence										Modification								Type
					m/z [ppm]
20		2	631.3		-44.9689				2		3.4			14.78				1	311-323				K.ESIQSAGGAKSAR.G																		CID
Protein 145:						undecaprenol kinase, putative [Campylobacter jejuni subsp. jejuni 81-176]
Accession:						gi|121612212																		Score:						14.58
Database:						CJejuni81-176																		MW [kDa]:						29.7
Seq. Coverage [%]:						0.037																		pI:						9.39744
																								No. of Peptides:						1
Cmpd.		No. of Cmpds.	m/z meas.		Δ				z		Rt [min]			Score			Site [%]	P	Range				Sequence										Modification								Type
					m/z [ppm]
84		1	590.33		22.9903				2		6			14.58				0	127-136				R.INSLEEISFK.Q																		CID
Protein 146:						protease DO [Campylobacter jejuni subsp. jejuni 81-176]
Accession:						gi|121613042																		Score:						14.47
Database:						CJejuni81-176																		MW [kDa]:						51
Seq. Coverage [%]:						0.021																		pI:						9.41414
																								No. of Peptides:						1
Cmpd.		No. of Cmpds.	m/z meas.		Δ				z		Rt [min]			Score			Site [%]	P	Range				Sequence										Modification								Type
					m/z [ppm]
435		4	934		-479.017				1		14			14.47				0	309-318				K.GSSADEAGLK.R																		CID
Protein 147:						ribosomal protein L25 [Campylobacter jejuni subsp. jejuni 81-176]
Accession:						gi|121612154																		Score:						14.17
Database:						CJejuni81-176																		MW [kDa]:						19.4
Seq. Coverage [%]:						0.118																		pI:						10.2352
																								No. of Peptides:						1
Cmpd.		No. of Cmpds.	m/z meas.		Δ				z		Rt [min]			Score			Site [%]	P	Range				Sequence										Modification								Type
					m/z [ppm]
221		1	761.84		-302.58				3		10			14.17				1	21-41				R.DGYLIANIYGKGLENINAAFK.V																		CID
Protein 148:						1-deoxy-D-xylulose 5-phosphate reductoisomerase [Campylobacter jejuni subsp. jejuni 81-176]
Accession:						gi|121612425																		Score:						13.99
Database:						CJejuni81-176																		MW [kDa]:						39.6
Seq. Coverage [%]:						0.031																		pI:						9.82864
																								No. of Peptides:						1
Cmpd.		No. of Cmpds.	m/z meas.		Δ				z		Rt [min]			Score			Site [%]	P	Range				Sequence										Modification								Type
					m/z [ppm]
85		1	585.83		-26.7774				2		5			13.99				1	102-112				K.ELGKNIALANK.E																		CID
Protein 149:						hypothetical protein CJJ81176_0593 [Campylobacter jejuni subsp. jejuni 81-176]
Accession:						gi|121612906																		Score:						13.79
Database:						CJejuni81-176																		MW [kDa]:						17.9
Seq. Coverage [%]:						0.032																		pI:						9.15669
																								No. of Peptides:						1
Cmpd.		No. of Cmpds.	m/z meas.		Δ				z		Rt [min]			Score			Site [%]	P	Range				Sequence										Modification								Type
					m/z [ppm]
64		1	604.64		452.618				1		5.2			13.79				1	20-24				K.DKTIK.T																		CID
Protein 150:						cytochrome c family protein [Campylobacter jejuni subsp. jejuni 81-176]
Accession:						gi|121612148																		Score:						13.66
Database:						CJejuni81-176																		MW [kDa]:						78.9
Seq. Coverage [%]:						0.022																		pI:						9.41477
																								No. of Peptides:						1
Modification(s):								Carbamidomethyl, Oxidation
Cmpd.		No. of Cmpds.	m/z meas.		Δ				z		Rt [min]			Score			Site [%]	P	Range				Sequence										Modification								Type
					m/z [ppm]
465		1	923.19		336.684				2		17.6			13.66				1	161-175				R.MYFGDVPSCRDCHGK.G										Carbamidomethyl: 9, 12; Oxidation: 1								CID
Protein 151:						HIT family protein [Campylobacter jejuni subsp. jejuni 81-176]
Accession:						gi|121612369																		Score:						13.65
Database:						CJejuni81-176																		MW [kDa]:						14.6
Seq. Coverage [%]:						0.075																		pI:						5.39253
																								No. of Peptides:						1
Cmpd.		No. of Cmpds.	m/z meas.		Δ				z		Rt [min]			Score			Site [%]	P	Range				Sequence										Modification								Type
					m/z [ppm]
147		2	513.48		-648.727				2		8.1			13.65				1	99-107				R.EAIKLDLPK.F																		CID
Protein 152:						glycyl-tRNA synthetase, beta subunit [Campylobacter jejuni subsp. jejuni 81-176]
Accession:						gi|121612141																		Score:						13.56
Database:						CJejuni81-176																		MW [kDa]:						76.4
Seq. Coverage [%]:						0.024																		pI:						5.53246
																								No. of Peptides:						1
Modification(s):								Oxidation
Cmpd.		No. of Cmpds.	m/z meas.		Δ				z		Rt [min]			Score			Site [%]	P	Range				Sequence										Modification								Type
					m/z [ppm]
125		1	907.96		5.52883				2		7.6			13.56				1	341-356				K.LAKMTYLEGLGTMQDK.S										Oxidation: 4								CID
Protein 153:						penicillin-binding protein [Campylobacter jejuni subsp. jejuni 81-176]
Accession:						gi|121613241																		Score:						13.54
Database:						CJejuni81-176																		MW [kDa]:						68.4
Seq. Coverage [%]:						0.027																		pI:						0
																								No. of Peptides:						1
Cmpd.		No. of Cmpds.	m/z meas.		Δ				z		Rt [min]			Score			Site [%]	P	Range				Sequence										Modification								Type
					m/z [ppm]
210		1	582.51		316.47				3		9.3			13.54				1	492-507				K.TMQNVLINVIEKGTGK.K																		CID
Protein 154:						putative glycosyl transferase [Campylobacter jejuni subsp. jejuni 81-176]
Accession:						gi|121612127																		Score:						13.39
Database:						CJejuni81-176																		MW [kDa]:						86.4
Seq. Coverage [%]:						0.008																		pI:						9.7882
																								No. of Peptides:						1
Cmpd.		No. of Cmpds.	m/z meas.		Δ				z		Rt [min]			Score			Site [%]	P	Range				Sequence										Modification								Type
					m/z [ppm]
72		1	685.77		-999.243				1		6.8			13.39				1	26-31				R.VLQKAK.F																		CID
Protein 155:						thymidylate synthase, flavin-dependent [Campylobacter jejuni subsp. jejuni 81-176]
Accession:						gi|121613393																		Score:						13.38
Database:						CJejuni81-176																		MW [kDa]:						23.8
Seq. Coverage [%]:						0.034																		pI:						8.90021
																								No. of Peptides:						1
Cmpd.		No. of Cmpds.	m/z meas.		Δ				z		Rt [min]			Score			Site [%]	P	Range				Sequence										Modification								Type
					m/z [ppm]
150		1	887.99		-549.841				1		8.7			13.38				1	35-41				K.DKELIDR.V																		CID
Protein 156:						conserved hypothetical protein [Campylobacter jejuni subsp. jejuni 81-176]
Accession:						gi|121612251																		Score:						13.15
Database:						CJejuni81-176																		MW [kDa]:						15.7
Seq. Coverage [%]:						0.089																		pI:						9.68858
																								No. of Peptides:						1
Cmpd.		No. of Cmpds.	m/z meas.		Δ				z		Rt [min]			Score			Site [%]	P	Range				Sequence										Modification								Type
					m/z [ppm]
98		1	665.79		-95.6808				2		7.4			13.15				0	78-89				R.ANAVFEPNLEVK.K																		CID
Protein 157:						dihydroorotase, homodimeric type [Campylobacter jejuni subsp. jejuni 81-176]
Accession:						gi|121613442																		Score:						13.09
Database:						CJejuni81-176																		MW [kDa]:						38.5
Seq. Coverage [%]:						0.054																		pI:						5.58243
																								No. of Peptides:						1
Cmpd.		No. of Cmpds.	m/z meas.		Δ				z		Rt [min]			Score			Site [%]	P	Range				Sequence										Modification								Type
					m/z [ppm]
201		1	714.04		-485.69				3		10.6			13.09				1	317-334				K.YNQVVPYMAGEILKFQLK.H																		CID
Protein 158:						type II restriction-modification enzyme [Campylobacter jejuni subsp. jejuni 81-176]
Accession:						gi|121612693																		Score:						13.09
Database:						CJejuni81-176																		MW [kDa]:						145.2
Seq. Coverage [%]:						0.004																		pI:						6.70607
																								No. of Peptides:						1
Cmpd.		No. of Cmpds.	m/z meas.		Δ				z		Rt [min]			Score			Site [%]	P	Range				Sequence										Modification								Type
					m/z [ppm]
116		1	310.95		895.653				2		6.9			13.09				1	350-354				K.EKSTR.K																		CID
Protein 159:						GTP-binding protein Era [Campylobacter jejuni subsp. jejuni 81-176]
Accession:						gi|121613147																		Score:						12.96
Database:						CJejuni81-176																		MW [kDa]:						33.1
Seq. Coverage [%]:						0.041																		pI:						9.41338
																								No. of Peptides:						1
Modification(s):								Oxidation
Cmpd.		No. of Cmpds.	m/z meas.		Δ				z		Rt [min]			Score			Site [%]	P	Range				Sequence										Modification								Type
					m/z [ppm]
1		2	616.87		-772.994				2		2.5			12.96				1	235-246				K.GMLIGKEGATLK.R										Oxidation: 2								CID
Protein 160:						primosomal protein N' [Campylobacter jejuni subsp. jejuni 81-176]
Accession:						gi|121613171																		Score:						12.95
Database:						CJejuni81-176																		MW [kDa]:						71.2
Seq. Coverage [%]:						0.029																		pI:						9.66043
																								No. of Peptides:						1
Cmpd.		No. of Cmpds.	m/z meas.		Δ				z		Rt [min]			Score			Site [%]	P	Range				Sequence										Modification								Type
					m/z [ppm]
421		1	1010.53		-504.859				2		14.9			12.95				1	429-446				K.NFNENKIDILIGTSMLAK.G																		CID
Protein 161:						membrane protein, putative [Campylobacter jejuni subsp. jejuni 81-176]
Accession:						gi|121612943																		Score:						12.84
Database:						CJejuni81-176																		MW [kDa]:						22.9
Seq. Coverage [%]:						0.033																		pI:						7.74383
																								No. of Peptides:						1
Cmpd.		No. of Cmpds.	m/z meas.		Δ				z		Rt [min]			Score			Site [%]	P	Range				Sequence										Modification								Type
					m/z [ppm]
349		1	813.57		1273.48				1		12.2			12.84				1	83-89				K.IPRVVTK.L																		CID
Protein 162:						conserved hypothetical protein [Campylobacter jejuni subsp. jejuni 81-176]
Accession:						gi|121613092																		Score:						12.79
Database:						CJejuni81-176																		MW [kDa]:						26.1
Seq. Coverage [%]:						0.047																		pI:						10.2812
																								No. of Peptides:						1
Cmpd.		No. of Cmpds.	m/z meas.		Δ				z		Rt [min]			Score			Site [%]	P	Range				Sequence										Modification								Type
					m/z [ppm]
263		1	596.26		-125.133				2		10.2			12.79				1	76-85				K.DDELIFLAKK.Y																		CID
Protein 163:						isocitrate dehydrogenase, NADP-dependent [Campylobacter jejuni subsp. jejuni 81-176]
Accession:						gi|121612541																		Score:						12.79
Database:						CJejuni81-176																		MW [kDa]:						86.3
Seq. Coverage [%]:						0.012																		pI:						7.00976
																								No. of Peptides:						1
Modification(s):								Oxidation
Cmpd.		No. of Cmpds.	m/z meas.		Δ				z		Rt [min]			Score			Site [%]	P	Range				Sequence										Modification								Type
					m/z [ppm]
13		1	551.76		-1006.14				2		2.9			12.79				0	524-532				K.IMITLVQNR.L										Oxidation: 2								CID
Protein 164:						GTP cyclohydrolase I [Campylobacter jejuni subsp. jejuni 81-176]
Accession:						gi|121612522																		Score:						12.74
Database:						CJejuni81-176																		MW [kDa]:						21.8
Seq. Coverage [%]:						0.037																		pI:						9.56094
																								No. of Peptides:						1
Modification(s):								Carbamidomethyl, Oxidation
Cmpd.		No. of Cmpds.	m/z meas.		Δ				z		Rt [min]			Score			Site [%]	P	Range				Sequence										Modification								Type
					m/z [ppm]
159		1	489.11		-1207.55				2		9.2			12.74				0	144-150				R.HMCVEMR.G										Carbamidomethyl: 3; Oxidation: 2								CID
Protein 165:						ribosomal protein S16 [Campylobacter jejuni subsp. jejuni 81-176]
Accession:						gi|121612199																		Score:						12.62
Database:						CJejuni81-176																		MW [kDa]:						8.7
Seq. Coverage [%]:						0.093																		pI:						10.5993
																								No. of Peptides:						1
Cmpd.		No. of Cmpds.	m/z meas.		Δ				z		Rt [min]			Score			Site [%]	P	Range				Sequence										Modification								Type
					m/z [ppm]
66		2	790.64		1511.83				1		6.7			12.62				0	19-25				R.IVVTDSR.K																		CID
Protein 166:						Na+/H+ antiporter NhaA [Campylobacter jejuni subsp. jejuni 81-176]
Accession:						gi|121612709																		Score:						12.61
Database:						CJejuni81-176																		MW [kDa]:						42.3
Seq. Coverage [%]:						0.024																		pI:						9.45791
																								No. of Peptides:						1
Cmpd.		No. of Cmpds.	m/z meas.		Δ				z		Rt [min]			Score			Site [%]	P	Range				Sequence										Modification								Type
					m/z [ppm]
16		1	342.95		1167.8				3		2.5			12.61				1	315-323				K.LAKLPENIK.Y																		CID
Protein 167:						selenide, water dikinase [Campylobacter jejuni subsp. jejuni 81-176]
Accession:						gi|121612650																		Score:						12.57
Database:						CJejuni81-176																		MW [kDa]:						33.6
Seq. Coverage [%]:						0.026																		pI:						4.72516
																								No. of Peptides:						1
Cmpd.		No. of Cmpds.	m/z meas.		Δ				z		Rt [min]			Score			Site [%]	P	Range				Sequence										Modification								Type
					m/z [ppm]
260		1	885.13		607.326				1		11			12.57				1	293-300				K.IIAKVVNK.Q																		CID
Protein 168:						formate dehydrogenase accessory protein FdhD [Campylobacter jejuni subsp. jejuni 81-176]
Accession:						gi|121613024																		Score:						12.55
Database:						CJejuni81-176																		MW [kDa]:						28.6
Seq. Coverage [%]:						0.038																		pI:						5.70223
																								No. of Peptides:						1
Cmpd.		No. of Cmpds.	m/z meas.		Δ				z		Rt [min]			Score			Site [%]	P	Range				Sequence										Modification								Type
					m/z [ppm]
95		1	588.25		-148.153				2		7.5			12.55				0	2-11				M.DPLFTTQILK.Y																		CID
Protein 169:						type I restriction-modification enzyme, R subunit [Campylobacter jejuni subsp. jejuni 81-176]
Accession:						gi|121612641																		Score:						12.55
Database:						CJejuni81-176																		MW [kDa]:						115.8
Seq. Coverage [%]:						0.008																		pI:						6.33254
																								No. of Peptides:						1
Modification(s):								Oxidation
Cmpd.		No. of Cmpds.	m/z meas.		Δ				z		Rt [min]			Score			Site [%]	P	Range				Sequence										Modification								Type
					m/z [ppm]
191		1	879.85		1563.6				1		9.1			12.55				0	558-565				K.GMIVSISR.S										Oxidation: 2								CID
Protein 170:						S-adenosyl-methyltransferase MraW [Campylobacter jejuni subsp. jejuni 81-176]
Accession:						gi|121613568																		Score:						12.51
Database:						CJejuni81-176																		MW [kDa]:						35.8
Seq. Coverage [%]:						0.026																		pI:						9.75764
																								No. of Peptides:						1
Cmpd.		No. of Cmpds.	m/z meas.		Δ				z		Rt [min]			Score			Site [%]	P	Range				Sequence										Modification								Type
					m/z [ppm]
330		1	963.7		154.679				1		13.1			12.51				0	178-185				K.ELYQIIGK.G																		CID
Protein 171:						phosphoribosylamine--glycine ligase [Campylobacter jejuni subsp. jejuni 81-176]
Accession:						gi|121613087																		Score:						12.45
Database:						CJejuni81-176																		MW [kDa]:						45.3
Seq. Coverage [%]:						0.026																		pI:						9.07256
																								No. of Peptides:						1
Cmpd.		No. of Cmpds.	m/z meas.		Δ				z		Rt [min]			Score			Site [%]	P	Range				Sequence										Modification								Type
					m/z [ppm]
55		1	588.26		-973.47				2		7.6			12.45				1	1-11				-.MKIMILGSGAR.E																		CID
Protein 172:						CMP-Neu5Ac synthetase [Campylobacter jejuni subsp. jejuni 81-176]
Accession:						gi|121613508																		Score:						12.4
Database:						CJejuni81-176																		MW [kDa]:						25
Seq. Coverage [%]:						0.063																		pI:						9.50138
																								No. of Peptides:						1
Cmpd.		No. of Cmpds.	m/z meas.		Δ				z		Rt [min]			Score			Site [%]	P	Range				Sequence										Modification								Type
					m/z [ppm]
362		1	538.98		20.4529				3		13.4			12.4				1	167-180				K.TYMSNGAIYILKIK.E																		CID
Protein 173:						conserved domain protein [Campylobacter jejuni subsp. jejuni 81-176]
Accession:						gi|121613122																		Score:						12.34
Database:						CJejuni81-176																		MW [kDa]:						45
Seq. Coverage [%]:						0.015																		pI:						10.0194
																								No. of Peptides:						1
Cmpd.		No. of Cmpds.	m/z meas.		Δ				z		Rt [min]			Score			Site [%]	P	Range				Sequence										Modification								Type
					m/z [ppm]
323		1	762.06		-1815.58				1		11.6			12.34				1	282-287				K.FKNNLK.K																		CID
Protein 174:						tRNA(Ile)-lysidine synthetase [Campylobacter jejuni subsp. jejuni 81-176]
Accession:						gi|121613548																		Score:						12.32
Database:						CJejuni81-176																		MW [kDa]:						38
Seq. Coverage [%]:						0.062																		pI:						9.62914
																								No. of Peptides:						1
Modification(s):								Carbamidomethyl
Cmpd.		No. of Cmpds.	m/z meas.		Δ				z		Rt [min]			Score			Site [%]	P	Range				Sequence										Modification								Type
					m/z [ppm]
332		1	806.36		-469.184				3		12.7			12.32				1	268-287				K.IALAYKNEQAIVFEYETCQK.L										Carbamidomethyl: 18								CID
Protein 175:						hypothetical protein CJJ81176_0807 [Campylobacter jejuni subsp. jejuni 81-176]
Accession:						gi|121612971																		Score:						12.31
Database:						CJejuni81-176																		MW [kDa]:						6.8
Seq. Coverage [%]:						0.404																		pI:						0
																								No. of Peptides:						1
Modification(s):								Oxidation
Cmpd.		No. of Cmpds.	m/z meas.		Δ				z		Rt [min]			Score			Site [%]	P	Range				Sequence										Modification								Type
					m/z [ppm]
213		1	902.02		547.55				3		10.4			12.31				0	1-23				-.MVFLIPLLIIIGVIFGIDYVYFK.N										Oxidation: 1								CID
Protein 176:						capsular polysaccharide ABC transporter, ATP-binding protein [Campylobacter jejuni subsp. jejuni 81-176]
Accession:						gi|121612633																		Score:						12.26
Database:						CJejuni81-176																		MW [kDa]:						24.6
Seq. Coverage [%]:						0.123																		pI:						9.39849
																								No. of Peptides:						1
Modification(s):								Carbamidomethyl, Oxidation
Cmpd.		No. of Cmpds.	m/z meas.		Δ				z		Rt [min]			Score			Site [%]	P	Range				Sequence										Modification								Type
					m/z [ppm]
464		1	984.17		-288.828				3		17.8			12.26				1	24-50				K.NFTFEFPENCSIGLMGGNGAGKSTLMR.L										Carbamidomethyl: 10; Oxidation: 26								CID
Protein 177:						cysteinyl-tRNA synthetase [Campylobacter jejuni subsp. jejuni 81-176]
Accession:						gi|121612326																		Score:						12.2
Database:						CJejuni81-176																		MW [kDa]:						53.6
Seq. Coverage [%]:						0.032																		pI:						5.67994
																								No. of Peptides:						1
Cmpd.		No. of Cmpds.	m/z meas.		Δ				z		Rt [min]			Score			Site [%]	P	Range				Sequence										Modification								Type
					m/z [ppm]
378		1	865.1		138.536				2		13.8			12.2				1	445-459				K.KITLLDTPNGTIWEK.I																		CID
Protein 178:						cyclic peptide ABC transporter, ATP-binding protein/permease [Campylobacter jejuni subsp. jejuni 81-176]
Accession:						gi|121613099																		Score:						12.07
Database:						CJejuni81-176																		MW [kDa]:						62.5
Seq. Coverage [%]:						0.015																		pI:						9.13298
																								No. of Peptides:						1
Cmpd.		No. of Cmpds.	m/z meas.		Δ				z		Rt [min]			Score			Site [%]	P	Range				Sequence										Modification								Type
					m/z [ppm]
384		1	1064.04		488.264				1		15.3			12.07				0	312-319				K.THYISEWK.K																		CID
Protein 179:						molybdenum cofactor biosynthesis protein MoaC [Campylobacter jejuni subsp. jejuni 81-176]
Accession:						gi|121613195																		Score:						12.03
Database:						CJejuni81-176																		MW [kDa]:						17.1
Seq. Coverage [%]:						0.108																		pI:						9.55019
																								No. of Peptides:						1
Cmpd.		No. of Cmpds.	m/z meas.		Δ				z		Rt [min]			Score			Site [%]	P	Range				Sequence										Modification								Type
					m/z [ppm]
49		1	561.15		-337.216				3		3.7			12.03				1	50-66				K.KGPVLQTAIIAAIMGAK.K																		CID
Protein 180:						ABC transporter, periplasmic substrate-binding protein, putative [Campylobacter jejuni subsp. jejuni 81-176]
Accession:						gi|121612777																		Score:						11.91
Database:						CJejuni81-176																		MW [kDa]:						33
Seq. Coverage [%]:						0.034																		pI:						9.26381
																								No. of Peptides:						1
Modification(s):								Oxidation
Cmpd.		No. of Cmpds.	m/z meas.		Δ				z		Rt [min]			Score			Site [%]	P	Range				Sequence										Modification								Type
					m/z [ppm]
31		1	597.15		-294.545				2		3			11.91				1	225-234				K.DIKESTMILK.K										Oxidation: 7								CID
Protein 181:						phosphatase, Ppx/GppA family [Campylobacter jejuni subsp. jejuni 81-176]
Accession:						gi|121613352																		Score:						11.81
Database:						CJejuni81-176																		MW [kDa]:						55.2
Seq. Coverage [%]:						0.025																		pI:						10.0899
																								No. of Peptides:						1
Cmpd.		No. of Cmpds.	m/z meas.		Δ				z		Rt [min]			Score			Site [%]	P	Range				Sequence										Modification								Type
					m/z [ppm]
15		3	616.88		883.149				2		2.5			11.81				0	5-16				K.TAVVDLGSNSIR.M																		CID
Protein 182:						transformation system protein [Campylobacter jejuni subsp. jejuni 81-176]
Accession:						gi|121612126																		Score:						11.73
Database:						CJejuni81-176																		MW [kDa]:						23.3
Seq. Coverage [%]:						0.046																		pI:						9.70333
																								No. of Peptides:						1
Cmpd.		No. of Cmpds.	m/z meas.		Δ				z		Rt [min]			Score			Site [%]	P	Range				Sequence										Modification								Type
					m/z [ppm]
22		1	522.75		810.605				2		5			11.73				1	107-115				K.ILNISDLKK.S																		CID
Protein 183:						GDP-mannose 4,6-dehydratase [Campylobacter jejuni subsp. jejuni 81-176]
Accession:						gi|121613306																		Score:						11.73
Database:						CJejuni81-176																		MW [kDa]:						39.2
Seq. Coverage [%]:						0.023																		pI:						6.13474
																								No. of Peptides:						1
Cmpd.		No. of Cmpds.	m/z meas.		Δ				z		Rt [min]			Score			Site [%]	P	Range				Sequence										Modification								Type
					m/z [ppm]
24		1	842.64		292.326				1		4.2			11.73				0	185-192				R.MGTHSGPR.R																		CID
Protein 184:						conserved hypothetical protein [Campylobacter jejuni subsp. jejuni 81-176]
Accession:						gi|121612761																		Score:						11.64
Database:						CJejuni81-176																		MW [kDa]:						25.5
Seq. Coverage [%]:						0.056																		pI:						9.66588
																								No. of Peptides:						1
Cmpd.		No. of Cmpds.	m/z meas.		Δ				z		Rt [min]			Score			Site [%]	P	Range				Sequence										Modification								Type
					m/z [ppm]
15		1	466.64		854.163				3		2.7			11.64				0	142-153				K.VEFFAISQVDNK.F																		CID
Protein 185:						phosphopantothenoylcysteine decarboxylase/phosphopantothenate--cysteine ligase [Campylobacter jejuni subsp. jejuni 81-176]
Accession:						gi|121612856																		Score:						11.64
Database:						CJejuni81-176																		MW [kDa]:						43.3
Seq. Coverage [%]:						0.021																		pI:						9.15249
																								No. of Peptides:						1
Cmpd.		No. of Cmpds.	m/z meas.		Δ				z		Rt [min]			Score			Site [%]	P	Range				Sequence										Modification								Type
					m/z [ppm]
275		1	974.07		527.511				1		11.6			11.64				1	247-254				K.DLKELLDK.N																		CID
Protein 186:						ribosomal protein L24 [Campylobacter jejuni subsp. jejuni 81-176]
Accession:						gi|121613673																		Score:						11.62
Database:						CJejuni81-176																		MW [kDa]:						8.3
Seq. Coverage [%]:						0.078																		pI:						10.3885
																								No. of Peptides:						1
Modification(s):								Oxidation
Cmpd.		No. of Cmpds.	m/z meas.		Δ				z		Rt [min]			Score			Site [%]	P	Range				Sequence										Modification								Type
					m/z [ppm]
159		1	706.36		1314.43				1		8.6			11.62				1	1-6				-.MAVKLK.I										Oxidation: 1								CID
Protein 187:						amino acid-binding protein [Campylobacter jejuni subsp. jejuni 81-176]
Accession:						gi|121613400																		Score:						11.61
Database:						CJejuni81-176																		MW [kDa]:						28.8
Seq. Coverage [%]:						0.059																		pI:						9.48818
																								No. of Peptides:						1
Cmpd.		No. of Cmpds.	m/z meas.		Δ				z		Rt [min]			Score			Site [%]	P	Range				Sequence										Modification								Type
					m/z [ppm]
104		1	584.58		-661.91				3		7			11.61				1	79-93				K.IDLIMSSMTITDERK.K																		CID
Protein 188:						hypothetical protein CJJ81176_1647 [Campylobacter jejuni subsp. jejuni 81-176]
Accession:						gi|121613615																		Score:						11.59
Database:						CJejuni81-176																		MW [kDa]:						6.2
Seq. Coverage [%]:						0.383																		pI:						3.72583
																								No. of Peptides:						1
Cmpd.		No. of Cmpds.	m/z meas.		Δ				z		Rt [min]			Score			Site [%]	P	Range				Sequence										Modification								Type
					m/z [ppm]
430		1	804.41		415.211				3		14.6			11.59				1	1-23				-.MVSDVSMGNANLMTAVNTSVLKK.S																		CID
Protein 189:						glycerol-3-phosphate transporter, authentic frameshift [Campylobacter jejuni subsp. jejuni 81-176]
Accession:						gi|121612520																		Score:						11.57
Database:						CJejuni81-176																		MW [kDa]:						33.5
Seq. Coverage [%]:						0.064																		pI:						8.95405
																								No. of Peptides:						1
Cmpd.		No. of Cmpds.	m/z meas.		Δ				z		Rt [min]			Score			Site [%]	P	Range				Sequence										Modification								Type
					m/z [ppm]
202		1	746.74		-467.188				3		9.5			11.57				1	167-185				R.FGLISWLPIYLLETKGFNK.E																		CID
Protein 190:						thiG protein [Campylobacter jejuni subsp. jejuni 81-176]
Accession:						gi|121613413																		Score:						11.51
Database:						CJejuni81-176																		MW [kDa]:						27.6
Seq. Coverage [%]:						0.058																		pI:						7.47272
																								No. of Peptides:						1
Cmpd.		No. of Cmpds.	m/z meas.		Δ				z		Rt [min]			Score			Site [%]	P	Range				Sequence										Modification								Type
					m/z [ppm]
250		1	817.15		875.029				2		11.3			11.51				0	52-66				R.ANTGEIANILDYIPK.N																		CID
Protein 191:						ModE repressor domain protein [Campylobacter jejuni subsp. jejuni 81-176]
Accession:						gi|121612427																		Score:						11.47
Database:						CJejuni81-176																		MW [kDa]:						26.8
Seq. Coverage [%]:						0.03																		pI:						10.1464
																								No. of Peptides:						1
Cmpd.		No. of Cmpds.	m/z meas.		Δ				z		Rt [min]			Score			Site [%]	P	Range				Sequence										Modification								Type
					m/z [ppm]
291		1	793.63		1502.15				1		11.6			11.47				1	92-98				K.SMRSALK.T																		CID
Protein 192:						flagellum-specific ATP synthase FliI [Campylobacter jejuni subsp. jejuni 81-176]
Accession:						gi|121613240																		Score:						11.46
Database:						CJejuni81-176																		MW [kDa]:						50.5
Seq. Coverage [%]:						0.033																		pI:						5.52317
																								No. of Peptides:						1
Cmpd.		No. of Cmpds.	m/z meas.		Δ				z		Rt [min]			Score			Site [%]	P	Range				Sequence										Modification								Type
					m/z [ppm]
155		1	891.4		-80.7527				2		8.8			11.46				1	356-370				R.VMSDIISPEHKLWAR.K																		CID
Protein 193:						Mg chelatase-related protein [Campylobacter jejuni subsp. jejuni 81-176]
Accession:						gi|121612380																		Score:						11.45
Database:						CJejuni81-176																		MW [kDa]:						56.3
Seq. Coverage [%]:						0.014																		pI:						9.5869
																								No. of Peptides:						1
Cmpd.		No. of Cmpds.	m/z meas.		Δ				z		Rt [min]			Score			Site [%]	P	Range				Sequence										Modification								Type
					m/z [ppm]
107		1	753.45		-1416.18				1		8.6			11.45				1	128-134				K.AKIVVPK.S																		CID
Protein 194:						glutamyl-tRNA reductase [Campylobacter jejuni subsp. jejuni 81-176]
Accession:						gi|121612724																		Score:						11.43
Database:						CJejuni81-176																		MW [kDa]:						48.7
Seq. Coverage [%]:						0.044																		pI:						5.98602
																								No. of Peptides:						1
Cmpd.		No. of Cmpds.	m/z meas.		Δ				z		Rt [min]			Score			Site [%]	P	Range				Sequence										Modification								Type
					m/z [ppm]
186		1	767.37		-45.2044				3		9.7			11.43				1	319-337				R.ETSEFFRYLNDLALMPIIK.A																		CID
Protein 195:						hypothetical protein CJJ81176_1673 [Campylobacter jejuni subsp. jejuni 81-176]
Accession:						gi|121612757																		Score:						11.31
Database:						CJejuni81-176																		MW [kDa]:						28.8
Seq. Coverage [%]:						0.035																		pI:						0
																								No. of Peptides:						1
Cmpd.		No. of Cmpds.	m/z meas.		Δ				z		Rt [min]			Score			Site [%]	P	Range				Sequence										Modification								Type
					m/z [ppm]
358		1	976.86		-659.916				1		13.7			11.31				0	189-197				K.EGVANVNFK.I																		CID
Protein 196:						excinuclease ABC, B subunit [Campylobacter jejuni subsp. jejuni 81-176]
Accession:						gi|121612747																		Score:						11.08
Database:						CJejuni81-176																		MW [kDa]:						76
Seq. Coverage [%]:						0.018																		pI:						6.47491
																								No. of Peptides:						1
Cmpd.		No. of Cmpds.	m/z meas.		Δ				z		Rt [min]			Score			Site [%]	P	Range				Sequence										Modification								Type
					m/z [ppm]
45		1	478.45		-937.205				3		4.2			11.08				1	109-120				K.DSSTNEDLERLR.L																		CID
Protein 197:						phospho-N-acetylmuramoyl-pentapeptide-transferase [Campylobacter jejuni subsp. jejuni 81-176]
Accession:						gi|121613713																		Score:						11.03
Database:						CJejuni81-176																		MW [kDa]:						39.3
Seq. Coverage [%]:						0.054																		pI:						9.38445
																								No. of Peptides:						1
Modification(s):								Oxidation
Cmpd.		No. of Cmpds.	m/z meas.		Δ				z		Rt [min]			Score			Site [%]	P	Range				Sequence										Modification								Type
[truncated: 263 more rows]

## Sheet: Table S2
Table S2. Replicate 1 (Trypsin/P setting).
Protein 1:						flagellar hook protein FlgE [Campylobacter jejuni subsp. jejuni 81-176]
Accession:						gi|121613214																		Score:						2977.6
Database:						CJejuni81-176																		MW [kDa]:						89.4
Seq. Coverage [%]:						0.659																		pI:						5.00572
																								No. of Peptides:						44
Modification(s):								Carbamidomethyl, Oxidation
Cmpd.		No. of Cmpds.	m/z meas.		Δ				z		Rt [min]			Score			Site [%]	P	Range				Sequence										Modification								Type
					m/z [ppm]
303		1	1126.56		308.646				3		10.8			38.05				0	4-35				R.SLWSGVSGLQAHQVAMDVEGNNISNVNTTGFK.Y										Oxidation: 16								CID
94		3	674.8		717.612				2		6.1			64.09				0	39-50				R.ADFGTMFSQTVK.I										Oxidation: 6								CID
172		4	666.48		242.159				2		7.9			86.67				0	39-50				R.ADFGTMFSQTVK.I																		CID
1		1	450.98		-577.35				2		1.5			40.06				0	51-59				K.IATAPTDGR.G																		CID
308		1	1151.59		489.79				2		10.9			85.51				0	91-112				K.NTDVAINGDGFFMVSDDGGLTR.Y																		CID
253		2	925.95		502.335				2		9.6			27.43				0	153-169				R.TPQNIFIDPGMHIPAAK.S																		CID
177		1	933.47		-13.4482				2		8.3			17.13				0	153-169				R.TPQNIFIDPGMHIPAAK.S										Oxidation: 11								CID
32		3	616.79		737.125				2		3.9			80.73				0	177-189				K.ANLNSGLSVGTAK.T																		CID
147		3	774.49		121.033				2		7.4			77.24				0	190-203				K.TPIYGLDSVHGFNK.K																		CID
66		3	860.27		433.737				2		6.2			80.59				0	210-224				K.NENDTGITQFYTTSK.N																		CID
62		5	576.31		53.2325				2		5.2			63.9				0	233-243				K.GVDCAALFNGK.G										Carbamidomethyl: 4								CID
121		5	713.48		202.036				2		6.7			74.22				0	251-263				R.DGQGIWVSYADSK.F																		CID
304		2	1078.56		28.7981				2		11.1			54.46				0	314-332				K.SLDQAIEYINTFTAPTDTR.E																		CID
132		3	767.29		349.736				3		7.2			39.39				1	342-363				R.KADGSGIEFINTNADGTTDNMK.N																		CID
81		1	772.52		215.727				3		6.2			51.93				1	342-363				R.KADGSGIEFINTNADGTTDNMK.N										Oxidation: 21								CID
149		1	1086.63		597.158				2		7.5			58.5				0	343-363				K.ADGSGIEFINTNADGTTDNMK.N																		CID
100		1	1094.13		138.07				2		6.6			57.44				0	343-363				K.ADGSGIEFINTNADGTTDNMK.N										Oxidation: 20								CID
78		4	807.64		277.769				2		5.7			116				0	364-378				K.NIDLVVNQANTAGER.H																		CID
154		2	1005.56		66.6075				2		7.6			38.05				0	397-415				K.QGANSVWIPGNNPVNGTER.I																		CID
5		2	455.1		-394.158				2		2.7			34.24				0	416-423				R.IQIVTAHK.Y																		CID
68		5	679.93		83.8909				2		5.4			86.35				0	462-474				R.NAVNGSLLNTTVR.T																		CID
147		3	1169.65		561.923				2		7.5			113.17				0	492-514				R.YGVDYDGSGGFEADGSDVNEGVK.V																		CID
172		2	917.97		13.3371				2		8			47.24				1	544-559				R.RPHDISFNVTAYTDAK.G																		CID
252		2	686.95		145.428				2		9.6			79.82				0	562-573				K.VSTNMAFTNIFK.G																		CID
186		2	694.91		89.8471				2		8.3			63.55				0	562-573				K.VSTNMAFTNIFK.G										Oxidation: 5								CID
86		3	668.38		65.5132				2		5.9			63.86				0	574-586				K.GFDGVLTVGNSNR.Q																		CID
420		1	1246.17		438.681				2		15.4			100.08				0	587-609				R.QSEQLFLSAFSAGLEIYDSLGSK.H																		CID
57		2	550.74		-124.496				2		5.4			42.39				0	610-618				K.HTLEVQFVK.Q																		CID
189		4	933.02		625.961				2		8.3			92.28				0	619-634				K.QSTTQDGGNEWQMIIR.V																		CID
149		2	940.95		548.907				2		7.5			46.52				0	619-634				K.QSTTQDGGNEWQMIIR.V										Oxidation: 13								CID
190		2	1175.82		607.709				2		8.6			105.52				0	635-657				R.VPEPAEINTTGEGPNNIIVGTAR.F																		CID
49		5	713.95		163.196				2		5			100.53				0	658-670				R.FNNDGSLANYSPK.T																		CID
109		5	907.94		525.413				2		6.5			48.39				0	671-687				K.TINFSPNNGAAPNQQIK.L																		CID
285		1	1316.69		295.11				3		10.3			56.33				1	688-727				K.LSFGTSGSNDGLVSSNSASTLTGQATDGYTSGNLKP DAIR.V																		CID
129		2	803.98		90.5558				2		6.9			59.01				1	728-742				R.VDDKGNILGEFTNGK.T																		CID
106		5	575.2		-171.337				2		6.4			59.12				0	732-742				K.GNILGEFTNGK.T																		CID
302		2	1077.54		481.036				2		11			42.59				0	749-769				K.MAMASVANNSGLEEIGGNLFK.V																		CID
288		1	723.98		411.774				3		10.3			50.65				0	749-769				K.MAMASVANNSGLEEIGGNLFK.V										Oxidation: 3								CID
37		3	808.81		478.029				2		4.6			98.89				0	770-787				K.VTANSGAIVVGEAGTGGR.G																		CID
33		3	719.92		103.139				2		4			100.01				0	792-804				K.TSALEMSNVDLSR.S										Oxidation: 6								CID
110		2	711.85		2.39084				2		6.5			85.94				0	792-804				K.TSALEMSNVDLSR.S																		CID
179		2	593.37		10.5955				2		8.3			67.47				0	805-814				R.SLTELIIIQR.G																		CID
322		3	910.62		136.929				2		11.1			118.09				0	822-837				K.TISTSDQMLQTLIQLK.Q																		CID
240		2	918.8		334.478				2		9.3			64.17				0	822-837				K.TISTSDQMLQTLIQLK.Q										Oxidation: 8								CID
Protein 2:						flagellin B [Campylobacter jejuni subsp. jejuni 81-176]
Accession:						gi|121612545																		Score:						2961.09
Database:						CJejuni81-176																		MW [kDa]:						59.5
Seq. Coverage [%]:						0.665																		pI:						5.46507
																								No. of Peptides:						37
Modification(s):								Oxidation
Cmpd.		No. of Cmpds.	m/z meas.		Δ				z		Rt [min]			Score			Site [%]	P	Range				Sequence										Modification								Type
					m/z [ppm]
41		20	564.76		-110.145				2		3.4			96.76				0	5-15				R.INTNVAALNAK.A																		CID
4		1	416.55		-387.796				2		1.2			24.38				0	16-23				K.ANSDLNAK.S																		CID
11		5	424.58		-346.691				2		2.4			55.18				0	24-31				K.SLDASLSR.L																		CID
114		20	889.74		356.535				2		7.2			155.26				0	38-55				R.INSAADDASGMAIADSLR.S																		CID
79		18	897.86		489.907				2		6.1			115.66				0	38-55				R.INSAADDASGMAIADSLR.S										Oxidation: 11								CID
296		4	1251.3		531.305				2		9.9			83.42				0	56-80				R.SQANTLGQAISNGNDALGILQTADK.A																		CID
1		1	417.5		-490.605				2		1.1			22.44				0	81-87				K.AMDEQLK.I																		CID
13		5	351.44		-805.88				2		2.5			39.44				0	88-93				K.ILDTIK.T																		CID
5		6	609.35		66.1961				2		1.7			78.35				0	96-107				K.ATQAAQDGQSLK.T																		CID
125		1	737.92		48.7057				2		8.6			13.83				1	96-109				K.ATQAAQDGQSLKTR.T																		CID
112		1	653.96		179.219				2		7.1			17.38				1	108-118				K.TRTMLQADINK.L										Oxidation: 4								CID
22		6	517.16		-214.523				2		2.7			61.06				0	110-118				R.TMLQADINK.L																		CID
10		7	525.28		22.0378				2		2.5			47.62				0	110-118				R.TMLQADINK.L										Oxidation: 2								CID
180		9	949.49		564.808				2		7.6			93.38				0	119-135				K.LMEELDNIANTTSFNGK.Q																		CID
119		13	957.45		520.946				2		7.6			96.26				0	119-135				K.LMEELDNIANTTSFNGK.Q										Oxidation: 2								CID
235		3	1256.28		121.531				2		8.8			94.73				0	136-158				K.QLLSGNFTNQEFQIGASSNQTVK.A																		CID
6		6	482.14		-246.576				2		1.8			67.15				0	159-168				K.ATIGATQSSK.I																		CID
303		21	921.58		102.209				2		10.2			112.6				0	174-191				R.FETGAQSFTSGVVGLTIK.N																		CID
36		13	550.25		-11.578				2		4.2			59.41				0	192-200				K.NYNGIEDFK.F																		CID
19		5	426.55		-456.738				2		2.7			40.81				0	238-245				K.TTGVYAIK.E																		CID
166		16	876.96		588.574				2		7.8			88.54				0	246-262				K.EGTTSQEFAINGVTIGK.I																		CID
197		1	1033.1		548.141				2		7.9			12.86				1	263-282				K.IEYKDGDGNGSLISAINAVK.D																		CID
152		18	766.3		533.298				2		7			106.87				0	267-282				K.DGDGNGSLISAINAVK.D																		CID
3		1	453.53		-440.766				2		1.2			59.93				0	283-291				K.DTTGVQASK.D																		CID
6		7	466.13		-287.389				2		2.7			66.36				0	297-305				K.LVLTSADGR.G																		CID
70		15	772.49		728.129				2		6.8			106.95				0	309-324				K.ITGDIGVGSGILANQK.E																		CID
85		13	896.26		396.992				2		5.2			110.12				0	370-386				K.GQISATNADAMGFNSYK.G										Oxidation: 11								CID
113		10	888.4		555.379				2		6.1			138.72				0	370-386				K.GQISATNADAMGFNSYK.G																		CID
22		3	847.99		75.728				2		3.4			113.07				0	468-484				K.TTAANTTDETAGVTTLK.G																		CID
427		11	1067.56		489.614				2		13.5			87.93				0	485-504				K.GAMAVMDIAETAITNLDQIR.A																		CID
391		7	1075.53		460.43				2		12.3			107.99				0	485-504				K.GAMAVMDIAETAITNLDQIR.A										Oxidation: 3								CID
339		7	1075.67		590.659				2		12.5			96.17				0	485-504				K.GAMAVMDIAETAITNLDQIR.A										Oxidation: 6								CID
326		2	1083.17		126.978				2		10.6			79.44				0	485-504				K.GAMAVMDIAETAITNLDQIR.A										Oxidation: 3, 6								CID
264		11	886.6		141.007				3		10.9			46.57				0	505-529				R.ADIGSIQNQVTSTINNITVTQVNVK.A																		CID
37		16	716.86		62.8081				2		4.3			126.25				0	537-549				R.DVDFASESANYSK.A																		CID
210		2	1262.22		472.056				2		8.1			119.81				0	550-573				K.ANILAQSGSYAMAQANSSQQNVLR.L																		CID
171		1	1270.29		526.219				2		7.4			104.6				0	550-573				K.ANILAQSGSYAMAQANSSQQNVLR.L										Oxidation: 12								CID
Protein 3:						flagellin B [Campylobacter jejuni subsp. jejuni 81-176]
Accession:						gi|121612455																		Score:						2681.62
Database:						CJejuni81-176																		MW [kDa]:						59.7
Seq. Coverage [%]:						0.658																		pI:						5.406
																								No. of Peptides:						34
Modification(s):								Oxidation
Cmpd.		No. of Cmpds.	m/z meas.		Δ				z		Rt [min]			Score			Site [%]	P	Range				Sequence										Modification								Type
					m/z [ppm]
158		1	1204.64		23.3613				2		7.1			101.01				0	5-27				R.INTNIGALNAHANSVVNSNELDK.S																		CID
114		20	889.74		356.535				2		7.2			155.26				0	38-55				R.INSAADDASGMAIADSLR.S																		CID
79		18	897.86		489.907				2		6.1			115.66				0	38-55				R.INSAADDASGMAIADSLR.S										Oxidation: 11								CID
255		4	829.02		312.344				3		9.7			57.16				0	56-80				R.SQAATLGQAINNGNDAIGILQTADK.A																		CID
1		1	417.5		-490.605				2		1.1			22.44				0	81-87				K.AMDEQLK.I																		CID
13		5	351.44		-805.88				2		2.5			39.44				0	88-93				K.ILDTIK.T																		CID
5		6	609.35		66.1961				2		1.7			78.35				0	96-107				K.ATQAAQDGQSLK.T																		CID
125		1	737.92		48.7057				2		8.6			13.83				1	96-109				K.ATQAAQDGQSLKTR.T																		CID
112		1	653.96		179.219				2		7.1			17.38				1	108-118				K.TRTMLQADINK.L										Oxidation: 4								CID
10		7	525.28		22.0378				2		2.5			47.62				0	110-118				R.TMLQADINK.L										Oxidation: 2								CID
22		6	517.16		-214.523				2		2.7			61.06				0	110-118				R.TMLQADINK.L																		CID
180		9	949.49		564.808				2		7.6			93.38				0	119-135				K.LMEELDNIANTTSFNGK.Q																		CID
119		13	957.45		520.946				2		7.6			96.26				0	119-135				K.LMEELDNIANTTSFNGK.Q										Oxidation: 2								CID
235		3	1256.28		121.531				2		8.8			94.73				0	136-158				K.QLLSGNFTNQEFQIGASSNQTVK.A																		CID
6		6	482.14		-246.576				2		1.8			67.15				0	159-168				K.ATIGATQSSK.I																		CID
303		21	921.58		102.209				2		10.2			112.6				0	174-191				R.FETGAQSFTSGVVGLTIK.N																		CID
36		13	550.25		-11.578				2		4.2			59.41				0	192-200				K.NYNGIEDFK.F																		CID
19		5	426.55		-456.738				2		2.7			40.81				0	238-245				K.TTGVYAIK.E																		CID
302		4	1127.74		149.756				2		10.3			80.14				0	246-266				K.EGTTSQDFAINGVVIGQINYK.D																		CID
127		8	808.2		361.758				2		6.4			89.36				0	267-282				K.DGDNNGQLVSAINAVK.D																		CID
3		1	453.53		-440.766				2		1.2			59.93				0	283-291				K.DTTGVQASK.D																		CID
6		7	466.13		-287.389				2		2.7			66.36				0	297-305				K.LVLTSADGR.G																		CID
70		15	772.49		728.129				2		6.8			106.95				0	309-324				K.ITGDIGVGSGILANQK.E																		CID
85		13	896.26		396.992				2		5.2			110.12				0	370-386				K.GQISATNADAMGFNSYK.G										Oxidation: 11								CID
113		10	888.4		555.379				2		6.1			138.72				0	370-386				K.GQISATNADAMGFNSYK.G																		CID
22		3	847.99		75.728				2		3.4			113.07				0	468-484				K.TTAANTTDETAGVTTLK.G																		CID
427		11	1067.56		489.614				2		13.5			87.93				0	485-504				K.GAMAVMDIAETAITNLDQIR.A																		CID
391		7	1075.53		460.43				2		12.3			107.99				0	485-504				K.GAMAVMDIAETAITNLDQIR.A										Oxidation: 3								CID
339		7	1075.67		590.659				2		12.5			96.17				0	485-504				K.GAMAVMDIAETAITNLDQIR.A										Oxidation: 6								CID
326		2	1083.17		126.978				2		10.6			79.44				0	485-504				K.GAMAVMDIAETAITNLDQIR.A										Oxidation: 3, 6								CID
286		1	899.71		243.735				3		11.2			18				0	505-529				R.ADIGSVQNQLQVTINNITVTQVNVK.A																		CID
78		8	708.85		45.8215				2		6.2			117.35				0	537-549				R.DVDFASESANFSK.Y																		CID
214		1	872.5		455.784				3		9.6			56.45				0	550-573				K.YNILAQSGSYAMSQANAVQQNVLK.L										Oxidation: 12								CID
314		4	866.94		195.125				3		10.4			66.3				0	550-573				K.YNILAQSGSYAMSQANAVQQNVLK.L																		CID
Protein 4:						major outer membrane protein [Campylobacter jejuni subsp. jejuni 81-176]
Accession:						gi|121612668																		Score:						1546.86
Database:						CJejuni81-176																		MW [kDa]:						45.7
Seq. Coverage [%]:						0.663																		pI:						4.56537
																								No. of Peptides:						20
Modification(s):								Oxidation
Cmpd.		No. of Cmpds.	m/z meas.		Δ				z		Rt [min]			Score			Site [%]	P	Range				Sequence										Modification								Type
					m/z [ppm]
36		14	480.08		-377.828				2		3.6			58.85				0	31-39				K.DVDVSGVLR.Y																		CID
1		3	479.99		-455.821				2		1.4			35.41				0	42-49				R.YDTGNFDK.N																		CID
16		17	683.27		642.476				2		2.8			83.16				0	50-61				K.NFVNNSNLNNSK.Q																		CID
144		19	748.86		640.553				2		8.8			115.02				0	68-81				R.AQVNFSAAIADNFK.A																		CID
162		12	1040.04		534.557				2		9.4			106.45				0	82-101				K.AFVQFDYNAADGGYGANGIK.N																		CID
196		25	1043.75		202.41				2		9.6			112.01				0	111-129				R.QLYLTYTNEDVATSVIAGK.Q																		CID
210		7	1115.57		440.209				2		9.8			69.78				0	130-150				K.QQLNTIWTDNGVDGLVGTGIK.V																		CID
466		16	1066.32		424.576				3		16.2			56.03				0	151-181				K.VVNNSIDGLTLAAFAVDSFMAEEQGADLLGK.S																		CID
428		10	1071.65		420.933				3		15.2			65.48				0	151-181				K.VVNNSIDGLTLAAFAVDSFMAEEQGADLLGK.S										Oxidation: 20								CID
57		20	542.73		-126.272				2		6.1			54.14				0	269-278				R.HANGNLFALK.G																		CID
262		16	1051.52		497.36				2		10.7			127.83				0	279-298				K.GSIEVNGWDASLGGLYYGDK.E																		CID
205		1	1179.66		79.6444				2		9.7			64.74				1	279-300				K.GSIEVNGWDASLGGLYYGDKEK.A																		CID
323		3	1464.89		447.145				2		12.4			129.47				0	301-328				K.ASTVVIEDQGNLGSLLAGEEIFYTTGSR.L																		CID
306		1	1214.07		-168.407				3		13.4			37.1				1	301-335				K.ASTVVIEDQGNLGSLLAGEEIFYTTGSRLNGDTGR. N																		CID
289		30	970.05		594.921				2		11.6			131.52				0	336-352				R.NIFGYVTGGYTFNETVR.V																		CID
37		28	557.67		695.538				2		4.8			83.5				0	353-363				R.VGADFVYGGTK.T																		CID
2		5	542.64		-244.521				2		1.6			67.51				0	364-374				K.TEATNHLGGGK.K																		CID
7		5	393.52		-572.058				2		2.5			53.29				1	375-381				K.KLEAVAR.V																		CID
296		6	1050.5		325.284				3		11.9			57.66				0	390-417				K.LNFSAFYSYVNLDQGVNTNESADHSTVR.L																		CID
6		5	367.99		-634.436				2		2.7			37.91				0	418-423				R.LQALYK.F																		CID
Protein 5:						fibronectin type III domain protein [Campylobacter jejuni subsp. jejuni 81-176]
Accession:						gi|121613534																		Score:						864.27
Database:						CJejuni81-176																		MW [kDa]:						46.1
Seq. Coverage [%]:						0.473																		pI:						5.83284
																								No. of Peptides:						15
Modification(s):								Oxidation
Cmpd.		No. of Cmpds.	m/z meas.		Δ				z		Rt [min]			Score			Site [%]	P	Range				Sequence										Modification								Type
					m/z [ppm]
8		1	542.2		-161.669				2		2.7			15.66				0	33-42				K.EPAVNESLPK.V																		CID
323		1	1245.59		9.38976				2		13.8			74.28				0	48-68				K.SLSDMSNIAFEWESLYNENIK.G																		CID
191		2	884.98		552.594				2		10.5			68.71				0	135-150				R.LEAVPFVQAVTNLPNR.I																		CID
14		1	497.7		-128.237				2		3.1			55.92				0	163-170				R.VDSYIIER.T																		CID
82		1	1115.17		576.99				2		7.2			69.93				1	188-206				R.LNAEYIDSDLKPNENSSYR.I																		CID
92		2	531.39		129.269				2		7.6			43.7				0	207-216				R.IIAVSFNGIK.S																		CID
3		1	618.35		65.7734				2		2.4			36.18				0	217-228				K.SEPSQVVSSTSK.A																		CID
274		1	1072.14		139.858				2		12.4			84.73				0	247-263				K.IMLTWDAPTYEDFSYYK.V																		CID
260		1	1080.31		298.585				2		12			44.8				0	247-263				K.IMLTWDAPTYEDFSYYK.V										Oxidation: 2								CID
241		1	867.1		159.816				2		11.7			76.28				0	264-279				K.VYSTSSSFLPFSVLAK.T																		CID
54		1	827.43		33.9025				2		5.9			63.5				1	280-294				K.TDKNSYEDIVEGVGK.S																		CID
52		1	655.33		19.5985				2		5.9			69.93				0	283-294				K.NSYEDIVEGVGK.S																		CID
65		1	549.51		-180.345				3		6.6			19.91				1	300-314				K.VTMVDKDGLESPMPK.D																		CID
12		1	556.03		-1333.02				2		2.8			60.78				0	359-368				R.YGGEQNAVFK.G																		CID
259		2	1062.6		513.538				2		12			67.27				0	380-399				K.ALPGVEYSYEVIAIDSAGLR.S																		CID
Protein 6:						outer membrane protein, OMP85 family [Campylobacter jejuni subsp. jejuni 81-176]
Accession:						gi|121612878																		Score:						769.57
Database:						CJejuni81-176																		MW [kDa]:						83.1
Seq. Coverage [%]:						0.248																		pI:						5.46219
																								No. of Peptides:						15
Cmpd.		No. of Cmpds.	m/z meas.		Δ				z		Rt [min]			Score			Site [%]	P	Range				Sequence										Modification								Type
					m/z [ppm]
170		1	582.23		661.42				2		7.9			68.06				0	53-62				K.INTAILNLYK.Q																		CID
19		1	573.71		-173.057				2		3.5			42.47				0	91-101				K.VTITGIASNDR.K																		CID
185		1	632.85		65.6814				2		8.2			28.41				0	136-145				K.SYFDTIVEYK.K																		CID
295		1	932.47		527.528				2		10.4			82.42				0	148-163				K.TLENTDGLELEFIVNR.G																		CID
165		1	735.35		653.781				2		7.8			85				0	180-192				K.FSYSDIEPAVVNK.E																		CID
13		1	577.38		176.978				2		3.2			37.1				0	210-219				K.VFELSNDSSR.I																		CID
45		1	487.63		740.286				2		4.9			17.46				0	291-298				K.TINIEDIR.K																		CID
32		1	690.45		153.973				2		4.3			53.01				0	325-336				K.NDQTQEATVVFK.V																		CID
130		2	743.11		319.529				2		7.1			57.79				0	364-375				R.ELYITEGNLYNR.T																		CID
80		1	794.49		137.862				2		6.1			57.03				1	388-400				R.TSYFDDVNIKEEK.V																		CID
162		1	494.48		-242.05				3		7.7			46.45				0	401-413				K.VDDTHIDLIVDVK.E																		CID
28		1	406.88		312.056				2		4.2			30.45				0	465-471				R.ISLINPR.V																		CID
140		1	571.28		-9.56209				2		7.3			40.22				0	497-506				K.NYGFDITVGR.Q																		CID
298		1	868.93		194.881				3		10.5			49.35				0	564-589				R.SGIIASTSLEYAGLGGDQEFISSSSK.F																		CID
200		2	745.38		6.25145				2		8.1			74.35				0	615-626				K.VWDEGYLPINQR.I																		CID
Protein 7:						L-asparaginase [Campylobacter jejuni subsp. jejuni 81-176]
Accession:						gi|121612621																		Score:						680.4
Database:						CJejuni81-176																		MW [kDa]:						36.9
Seq. Coverage [%]:						0.414																		pI:						8.99901
																								No. of Peptides:						11
Modification(s):								Oxidation
Cmpd.		No. of Cmpds.	m/z meas.		Δ				z		Rt [min]			Score			Site [%]	P	Range				Sequence										Modification								Type
					m/z [ppm]
269		1	895.66		236.242				3		11.1			45.17				0	60-84				K.AVPQIQDLANISGEQIANIDSSNMR.D																		CID
235		1	901.18		443.953				3		10.5			48.84				0	60-84				K.AVPQIQDLANISGEQIANIDSSNMR.D										Oxidation: 24								CID
75		1	636.41		77.5545				2		5.9			49.8				1	128-139				K.SDKPVVLVGAMR.P																		CID
97		1	631.84		-0.952852				2		6.8			78.66				0	151-162				K.NLYNAVALAADK.E																		CID
93		1	804.41		602.799				2		6.7			68.32				1	151-165				K.NLYNAVALAADKESK.G																		CID
304		1	852.55		557.785				3		12.2			50.79				0	186-209				K.THSLNVDAFSSPDFGDLGYIVDGK.V																		CID
134		1	572.28		-58.5201				2		8			38.68				0	210-218				K.VFFYNNVIK.A																		CID
110		1	880.44		578.598				2		7.2			85.41				0	237-253				K.VDILYSYSNDGSGVAAK.A																		CID
24		1	813.13		260.665				2		3.4			114.55				0	262-278				K.GIVVAGSGAGSIHEDQK.N																		CID
135		1	716.5		170.931				2		8			56.12				0	311-323				K.LGFISAEDLNPQK.A																		CID
70		1	470.69		-149.887				2		5.7			31.22				0	341-347				K.IQEYFLK.Y																		CID
Protein 8:						lipoprotein, putative [Campylobacter jejuni subsp. jejuni 81-176]
Accession:						gi|121613530																		Score:						667.01
Database:						CJejuni81-176																		MW [kDa]:						22.4
Seq. Coverage [%]:						0.531																		pI:						9.6551
																								No. of Peptides:						13
Modification(s):								Oxidation
Cmpd.		No. of Cmpds.	m/z meas.		Δ				z		Rt [min]			Score			Site [%]	P	Range				Sequence										Modification								Type
					m/z [ppm]
54		3	579.83		4.32081				2		5.1			67.45				1	35-45				K.KGDALTLGLDR.Q																		CID
65		1	515.7		-155.13				2		5.4			61.81				0	36-45				K.GDALTLGLDR.Q																		CID
253		1	888.32		279.383				3		10.8			30.74				0	46-69				R.QDFESAAETMINSMLSDPAFANIK.P										Oxidation: 10, 14								CID
276		2	1019.8		-14.305				3		11.3			23.29				1	46-73				R.QDFESAAETMINSMLSDPAFANIKPGTR.K										Oxidation: 14								CID
317		2	1020.12		299.477				3		12.4			22.25				1	46-73				R.QDFESAAETMINSMLSDPAFANIKPGTR.K										Oxidation: 10								CID
245		1	1025.31		159.756				3		10.6			52.25				1	46-73				R.QDFESAAETMINSMLSDPAFANIKPGTR.K										Oxidation: 10, 14								CID
24		1	378.53		-602.378				2		3.1			28.36				1	74-80				R.KVIAIGR.V																		CID
182		1	1057.02		475.602				2		9.1			58.65				0	108-128				K.FVLTSAVAAGGALDSMSEDVR.E										Oxidation: 16								CID
240		1	1049.01		467.267				2		10.5			95.54				0	108-128				K.FVLTSAVAAGGALDSMSEDVR.E																		CID
120		1	710.51		160.838				2		7.5			87.31				1	144-157				K.KGTLVSPDFSLAGK.I																		CID
115		2	646.45		157.408				2		8			27.25				0	145-157				K.GTLVSPDFSLAGK.I																		CID
269		1	658.58		340.412				2		11.1			63.39				0	170-179				K.TQVEYFFLLR.L																		CID
268		1	1113.72		157.824				2		11			48.72				0	180-198				R.LTDLTSGLVYWEDEQTIDK.T																		CID
Protein 9:						fibronectin-binding protein [Campylobacter jejuni subsp. jejuni 81-176]
Accession:						gi|121612147																		Score:						573.87
Database:						CJejuni81-176																		MW [kDa]:						36
Seq. Coverage [%]:						0.48																		pI:						5.85621
																								No. of Peptides:						12
Modification(s):								Oxidation
Cmpd.		No. of Cmpds.	m/z meas.		Δ				z		Rt [min]			Score			Site [%]	P	Range				Sequence										Modification								Type
					m/z [ppm]
355		3	856.47		482.821				3		12.4			67.05				0	23-43				K.FEITPTLNYNYFEGNLDMDNR.Y																		CID
272		2	861.52		152.874				3		11.9			43.91				0	23-43				K.FEITPTLNYNYFEGNLDMDNR.Y										Oxidation: 18								CID
453		1	991.93		135.258				3		15.2			25.92				0	50-73				R.LGYHFDDFWLDQLEFGLEHYSDVK.Y																		CID
27		1	398.15		-211.38				2		3.3			19.59				0	86-92				R.TYLSAIK.G																		CID
327		2	823.95		310.983				3		11.7			38.05				0	100-121				K.FYFYGLAGGGYEDFSNAAYDNK.S																		CID
42		1	569.11		584.051				2		4.5			36.86				0	122-133				K.SGGFGHYGAGVK.F																		CID
19		3	437.58		-395.81				2		3.4			72.47				0	136-143				R.LSDSLALR.L																		CID
19		3	791.5		107.158				2		2.9			45.19				1	176-190				K.AVEEVADTRPAPQAK.C																		CID
142		2	675.87		47.2608				2		7.6			79.13				0	209-220				K.TISLEGHFGFDK.T																		CID
31		3	589.76		-78.3781				2		3.7			43.75				0	221-230				K.TTINPTFQEK.I																		CID
138		1	849.42		13.2239				3		7.5			30.77				1	237-258				K.VLDENERYDTILEGHTDNIGSR.A																		CID
52		4	846.14		277.584				2		5.6			71.18				0	244-258				R.YDTILEGHTDNIGSR.A																		CID
Protein 10:						cjaC protein [Campylobacter jejuni subsp. jejuni 81-176]
Accession:						gi|121612379																		Score:						561.41
Database:						CJejuni81-176																		MW [kDa]:						27.8
Seq. Coverage [%]:						0.474																		pI:						7.17261
																								No. of Peptides:						9
Modification(s):								Oxidation
Cmpd.		No. of Cmpds.	m/z meas.		Δ				z		Rt [min]			Score			Site [%]	P	Range				Sequence										Modification								Type
					m/z [ppm]
212		4	776.2		385.289				2		10.1			98.15				0	53-66				K.LTGFDTDLVEEIAK.K																		CID
325		2	908.29		312.567				2		13.5			48.13				0	72-87				K.IVWVETNFDGLIPALK.A																		CID
69		2	764.37		687.445				2		5.9			86.79				0	91-104				K.IDMIASAMSATDER.R										Oxidation: 8								CID
111		1	755.93		109.227				2		7.5			83.75				0	91-104				K.IDMIASAMSATDER.R																		CID
98		1	531.81		-217.016				3		7			20.3				1	106-118				R.QSVDFTKPYYMSK.N																		CID
70		2	736.48		95.8976				2		6.4			64.81				0	141-154				K.IGVQLGTLQENTAK.A																		CID
171		2	535.18		-288.463				2		9.1			79.5				0	166-175				K.DLNIAVLALK.N																		CID
361		1	1034.83		344.896				3		14.4			50.95				0	191-218				K.GFLAENPELVSFYQETDGGEGFSFAFDK.N																		CID
85		1	586.29		-22.7205				2		7			29.03				0	237-246				K.TDGFYNTLIK.K																		CID
Protein 11:						CjaA protein [Campylobacter jejuni subsp. jejuni 81-176]
Accession:						gi|121612178																		Score:						551.27
Database:						CJejuni81-176																		MW [kDa]:						30.9
Seq. Coverage [%]:						0.362																		pI:						5.62279
																								No. of Peptides:						9
Modification(s):								Oxidation
Cmpd.		No. of Cmpds.	m/z meas.		Δ				z		Rt [min]			Score			Site [%]	P	Range				Sequence										Modification								Type
					m/z [ppm]
44		1	632.3		-31.683				2		4.4			56.09				0	59-70				K.GNNQGYDIALAK.R																		CID
114		2	623.36		14.2184				2		7.4			80.16				0	83-93				K.VQFVLVEAANR.V																		CID
181		1	809.02		104.134				2		9.4			58.2				0	102-115				K.VDIILANFTQTPER.A																		CID
54		1	427.09		-442.149				2		5.3			60.28				0	128-136				K.VALGVAVPK.D																		CID
138		1	903.07		162.751				2		8.2			62.44				0	156-171				K.GTTADAYFTQDYPNIK.T																		CID
84		2	831.94		84.8359				2		6.4			63.86				0	175-188				K.YDQNTETFAALMDK.R										Oxidation: 12								CID
141		2	823.95		94.7111				2		8.2			96.05				0	175-188				K.YDQNTETFAALMDK.R																		CID
263		1	894.47		570.754				2		11.1			48.74				0	190-205				R.GDALSHDNTLLFAWVK.D																		CID
147		2	552.77		-87.9258				2		8.5			25.45				0	236-244				K.EFIDNLIIK.L																		CID
Protein 12:						hypothetical protein CJJ81176_0127 [Campylobacter jejuni subsp. jejuni 81-176]
Accession:						gi|121613576																		Score:						480.86
Database:						CJejuni81-176																		MW [kDa]:						49.3
Seq. Coverage [%]:						0.297																		pI:						5.52825
																								No. of Peptides:						9
Modification(s):								Oxidation
Cmpd.		No. of Cmpds.	m/z meas.		Δ				z		Rt [min]			Score			Site [%]	P	Range				Sequence										Modification								Type
					m/z [ppm]
443		1	824.83		544.462				3		16.2			51.73				0	49-69				K.SIEDFFEEFADNFGIEYGITK.D																		CID
192		1	804.15		525.615				3		9.1			64.36				0	79-100				K.STVAVNDTDPQFAQALQNAYQK.A																		CID
132		1	669.49		212.539				2		7.6			59.29				0	101-111				K.AMLNLQSEFIR.D										Oxidation: 2								CID
26		1	579.19		-241.434				2		3.6			66.66				0	152-162				K.LTQLAGAQLDK.A																		CID
63		1	717.83		-12.5162				2		5.6			69.05				0	166-178				K.DLGIDTNSLSEDR.K																		CID
142		1	540.75		222.149				3		7.9			59.15				1	213-227				R.RGEYDVGVIAVISNK.T																		CID
415		1	793.29		-584.624				3		16.4			14.32				0	306-327				K.ETALTMADAAIIEFINTNLSLK.D																		CID
427		1	799.13		55.4561				3		15.2			29.3				0	306-327				K.ETALTMADAAIIEFINTNLSLK.D										Oxidation: 6								CID
141		1	989.65		188.921				2		7.9			67				0	402-418				R.FYSYENLANTNEALNSK.S																		CID
Protein 13:						nonheme iron-containing ferritin [Campylobacter jejuni subsp. jejuni 81-176]
Accession:						gi|121612745																		Score:						449.29
Database:						CJejuni81-176																		MW [kDa]:						19.5
Seq. Coverage [%]:						0.623																		pI:						5.25126
																								No. of Peptides:						10
Modification(s):								Oxidation
Cmpd.		No. of Cmpds.	m/z meas.		Δ				z		Rt [min]			Score			Site [%]	P	Range				Sequence										Modification								Type
					m/z [ppm]
8		3	486.28		0.721754				2		2.6			48.75				0	9-16				K.LLNEQINK.E																		CID
146		1	1130.64		480.498				2		8.1			51.7				1	56-74				K.KLITYLNETDSHVELQEVK.Q																		CID
153		3	1066.68		591.428				2		8.2			81.57				0	57-74				K.LITYLNETDSHVELQEVK.Q																		CID
137		6	475.59		-364.258				2		7.9			53.54				0	82-89				K.SLLDVFEK.T																		CID
37		4	648.36		66.3876				2		3.6			44.8				0	90-99				K.TYEHEQFITK.S																		CID
75		5	770.28		489.142				2		5.4			27.86				0	100-112				K.SINTLVEHMLTHK.D										Oxidation: 9								CID
140		1	761.98		97.19				2		8			33.26				0	100-112				K.SINTLVEHMLTHK.D																		CID
424		5	980.5		392.329				3		15			22.21				0	113-135				K.DYSTFNFLQWYVSEQHEEEALFR.G																		CID
172		3	952.9		420.727				2		8.5			72.39				0	143-159				K.LIGEHGNGLYLADQYIK.N																		CID
6		1	337.14		-187.463				2		2.5			13.21				0	160-165				K.NIALSR.K																		CID
Protein 14:						gamma-glutamyltransferase [Campylobacter jejuni subsp. jejuni 81-176]
Accession:						gi|121613257																		Score:						439.08
Database:						CJejuni81-176																		MW [kDa]:						60.3
Seq. Coverage [%]:						0.185																		pI:						7.72231
																								No. of Peptides:						8
Modification(s):								Oxidation
Cmpd.		No. of Cmpds.	m/z meas.		Δ				z		Rt [min]			Score			Site [%]	P	Range				Sequence										Modification								Type
					m/z [ppm]
63		1	764.31		520.627				2		5.1			24.26				0	26-40				R.TGTGLVLSSHELANK.I																		CID
163		2	810.89		560.692				2		8.4			36.37				0	116-132				K.DASTIGYLAAGVPGTVK.G																		CID
96		1	566.22		-154.597				2		6.5			65				0	227-237				K.IADLIAADMAK.N																		CID
88		1	644.29		12.8385				2		6.2			41.47				0	318-328				R.SEYMGDPDFVK.I																		CID
98		1	596.85		65.6986				2		6.1			79.69				0	455-466				K.VFMVVGSPGGSR.I																		CID
63		1	603.27		-41.721				2		5			89.34				0	483-493				K.MDISTAVESPR.F																		CID
235		1	736.36		-1.60072				2		9.9			52.48				0	494-504				R.FHMQWLPDEIR.T																		CID
110		2	856.19		351.323				2		6.6			50.47				0	528-542				K.EPYMGDVNAIMVDPK.T										Oxidation: 4, 11								CID
Protein 15:						outer membrane liproprotein MapA [Campylobacter jejuni subsp. jejuni 81-176]
Accession:						gi|121613247																		Score:						408.68
Database:						CJejuni81-176																		MW [kDa]:						24.1
Seq. Coverage [%]:						0.402																		pI:						9.6733
																								No. of Peptides:						7
Modification(s):								Carbamidomethyl
Cmpd.		No. of Cmpds.	m/z meas.		Δ				z		Rt [min]			Score			Site [%]	P	Range				Sequence										Modification								Type
					m/z [ppm]
17		1	872.89		47.3156				2		2.9			40.36				0	34-49				K.NSQCSSCESPGGFEAK.I										Carbamidomethyl: 4, 7								CID
168		1	905.85		-104.804				2		8.8			90.59				0	52-67				K.GLLYISDVGIQCCANK.R										Carbamidomethyl: 12, 13								CID
44		1	466.15		-271.459				2		4.3			52.46				0	69-77				R.TLDTGIALK.K																		CID
23		1	342.87		-907.436				2		3.1			17.99				0	84-88				R.FYDLK.E																		CID
99		1	931.87		431.411				2		6.7			79.94				0	123-139				R.GIVVLDNNDQNSPYVSK.I																		CID
111		1	642.96		124.864				2		7.1			83.97				0	160-171				K.LVGVLQVSDINK.N																		CID
146		1	683.37		-6.25966				2		8.3			43.37				0	191-201				K.ETTFYTHLLIK.Q																		CID
Protein 16:						bacterioferritin, putative [Campylobacter jejuni subsp. jejuni 81-176]
Accession:						gi|121613494																		Score:						334.99
Database:						CJejuni81-176																		MW [kDa]:						17.2
Seq. Coverage [%]:						0.477																		pI:						5.48476
																								No. of Peptides:						5
Modification(s):								Carbamidomethyl, Oxidation
Cmpd.		No. of Cmpds.	m/z meas.		Δ				z		Rt [min]			Score			Site [%]	P	Range				Sequence										Modification								Type
					m/z [ppm]
187		1	800.26		454.927				2		9			56.39				0	30-42				K.GLQFFSIHEYTEK.A																		CID
117		1	918.9		27.8774				2		6.9			46.14				0	43-57				K.AYEEMAELFDSCAER.V										Carbamidomethyl: 12; Oxidation: 5								CID
372		5	789.09		217.776				2		13.4			76.76				0	84-96				K.DCFTPLEVIELIK.Q										Carbamidomethyl: 2								CID
77		6	848.9		-5.72012				2		5.4			93.56				0	116-131				K.ESDTTTAAFAQENIAK.Y																		CID
188		2	776.42		43.1016				2		9			62.14				0	135-148				K.SLWMIGATLQGACK.M										Carbamidomethyl: 13; Oxidation: 4								CID
Protein 17:						TonB-dependent receptor, putative, degenerate [Campylobacter jejuni subsp. jejuni 81-176]
Accession:						gi|121612217																		Score:						326.03
Database:						CJejuni81-176																		MW [kDa]:						79.2
Seq. Coverage [%]:						0.101																		pI:						6.88671
																								No. of Peptides:						5
Cmpd.		No. of Cmpds.	m/z meas.		Δ				z		Rt [min]			Score			Site [%]	P	Range				Sequence										Modification								Type
					m/z [ppm]
339		1	1017.12		69.5033				2		11			24.06				0	157-177				R.GPASTLYGSDAVGGVINIITK.K																		CID
52		1	735.39		33.7661				2		3.9			89.64				0	288-300				R.YINEISVNSTSSR.A																		CID
338		1	876.95		46.2877				2		11			100.58				0	419-432				R.YIYSDLFDSEFTPR.V																		CID
309		1	792.92		647.6				2		10.4			76.13				0	652-665				K.QSSLSFAVQNLFDK.N																		CID
112		1	561.73		-103.549				2		6			35.62				0	666-674				K.NFFNPQVTR.W																		CID
Protein 18:						lipoprotein, putative [Campylobacter jejuni subsp. jejuni 81-176]
Accession:						gi|121612133																		Score:						320.3
Database:						CJejuni81-176																		MW [kDa]:						18.5
Seq. Coverage [%]:						0.52																		pI:						8.92504
																								No. of Peptides:						5
Cmpd.		No. of Cmpds.	m/z meas.		Δ				z		Rt [min]			Score			Site [%]	P	Range				Sequence										Modification								Type
					m/z [ppm]
29		4	873.49		60.8465				2		3.3			60.15				0	27-43				K.NSSANSTAPSQDVIVQK.V																		CID
384		1	1203.1		409.588				3		13.9			36.35				0	58-93				K.MLAPDASETELSFTAVGEGIAPMNTVSTAQALALAK .R																		CID
19		2	440.55		-407.942				2		2.6			54.53				0	95-102				R.AAITDAYR.Q																		CID
115		4	666.46		119.915				2		6.8			69.28				0	126-138				R.SSTITAQVNGLIK.N																		CID
150		4	877.56		149.491				2		8.4			99.99				0	139-153				K.NASIIDENFNQGLYR.V																		CID
Protein 19:						TonB-dependent heme receptor [Campylobacter jejuni subsp. jejuni 81-176]
Accession:						gi|121613006																		Score:						317.42
Database:						CJejuni81-176																		MW [kDa]:						80
Seq. Coverage [%]:						0.137																		pI:						5.88946
																								No. of Peptides:						7
Cmpd.		No. of Cmpds.	m/z meas.		Δ				z		Rt [min]			Score			Site [%]	P	Range				Sequence										Modification								Type
					m/z [ppm]
155		1	919.51		65.2979				2		7.1			66.89				0	35-51				K.VVVSTTGFEQDADSNLR.N																		CID
150		2	632.87		62.8378				2		7			69.82				0	65-75				K.GYVSLEQALER.I																		CID
220		1	838.51		66.4092				2		8.6			66.03				0	135-151				R.IEIIPGGGSVLYGSGTR.G																		CID
84		1	457.65		-299.506				2		4.9			41.78				0	152-160				R.GGVINIITK.K																		CID
117		1	489.7		-135.523				2		6.1			35.54				0	164-172				K.SDAFAINLK.S																		CID
423		1	1062.03		195.036				3		13.4			26.1				0	192-218				K.QINENLAFSFDIQSFNLDGYQEGYNEK.G																		CID
308		1	723.65		1815.05				1		12.8			11.26				0	309-314				K.DEISMK.G																		CID
Protein 20:						enolase [Campylobacter jejuni subsp. jejuni 81-176]
Accession:						gi|121612983																		Score:						317.25
Database:						CJejuni81-176																		MW [kDa]:						44.9
Seq. Coverage [%]:						0.302																		pI:						4.70268
																								No. of Peptides:						7
Modification(s):								Carbamidomethyl
Cmpd.		No. of Cmpds.	m/z meas.		Δ				z		Rt [min]			Score			Site [%]	P	Range				Sequence										Modification								Type
					m/z [ppm]
100		1	1081.33		256.436				2		7.9			42.85				0	23-46				K.AEVTLSDGSVGAAIVPSGASTGSK.E																		CID
145		1	847.45		51.4871				3		9.2			15.31				0	95-119				R.ELDGTNNYSNLGANATLGVSMATAR.A																		CID
88		1	602.82		-14.9016				2		7.5			52.69				0	120-131				R.AAAAALGMPLYR.Y																		CID
109		1	598.4		128.36				2		8.3			72.09				0	180-189				R.SVCEIYAILK.K										Carbamidomethyl: 3								CID
166		2	671.38		777.421				2		9.7			82.6				0	236-247				K.IALDVASTEFFK.D																		CID
280		1	786.14		137.932				3		12.5			40.94				0	274-293				K.YPICSIEDGLAENDFEGWIK.L										Carbamidomethyl: 4								CID
245		1	762.09		499.54				3		10.6			10.77				0	362-383				R.SGESEDAFIADFAVALNTGQIK.T																		CID
Protein 21:						RND efflux system, outer membrane lipoprotein CmeC [Campylobacter jejuni subsp. jejuni 81-176]
Accession:						gi|121612467																		Score:						304.74
Database:						CJejuni81-176																		MW [kDa]:						55.4
Seq. Coverage [%]:						0.226																		pI:						4.98274
																								No. of Peptides:						7
Modification(s):								Oxidation
Cmpd.		No. of Cmpds.	m/z meas.		Δ				z		Rt [min]			Score			Site [%]	P	Range				Sequence										Modification								Type
					m/z [ppm]
476		1	839.66		255.601				3		17.6			10.57				0	81-103				K.LAFIHMEQAAAQLGIDFSSLLPK.F										Oxidation: 6								CID
154		1	819.56		173.615				2		8.2			61.26				0	213-227				K.FQVGAVGEYELAQAR.A																		CID
112		1	791.48		123.196				2		7.1			67.58				0	228-241				R.ANLESMALQYNEAK.L																		CID
168		1	761.52		142.382				2		8.5			25.34				0	253-265				K.ILTSNDLNDILYK.N																		CID
71		2	681.5		175.488				2		6			81.88				0	301-312				K.LTQQNYLVGVAR.T																		CID
336		1	852.28		-580.001				3		12.4			46.46				1	368-389				K.LNKDEAFVNYQNTLITAFGEIR.Y																		CID
163		1	686.39		41.7167				2		8.4			11.65				0	452-463				K.YSYANSIVDVIK.A																		CID
Protein 22:						peptidoglycan-associated lipoprotein Omp18 [Campylobacter jejuni subsp. jejuni 81-176]
Accession:						gi|121612869																		Score:						298.16
Database:						CJejuni81-176																		MW [kDa]:						17.8
Seq. Coverage [%]:						0.339																		pI:						7.1738
																								No. of Peptides:						5
Modification(s):								Carbamidomethyl
Cmpd.		No. of Cmpds.	m/z meas.		Δ				z		Rt [min]			Score			Site [%]	P	Range				Sequence										Modification								Type
					m/z [ppm]
14		1	699.62		442.448				2		2.4			69.93				0	23-36				K.STSVSGDSSVDSNR.G																		CID
37		3	640.97		307.264				2		3.2			76.58				0	37-49				R.GSGGSDGWDIDSK.I																		CID
22		4	573.32		14.5166				2		3			69.59				0	50-59				K.ISQLNDTLNK.V																		CID
116		4	467.03		-409.375				2		6.8			27.32				0	60-66				K.VYFDFDK.F																		CID
25		3	692.98		251.01				2		2.8			54.74				0	137-148				K.SYGETNPVCTEK.T										Carbamidomethyl: 9								CID
Protein 23:						conserved hypothetical protein [Campylobacter jejuni subsp. jejuni 81-176]
Accession:						gi|121612285																		Score:						280.71
Database:						CJejuni81-176																		MW [kDa]:						16.2
Seq. Coverage [%]:						0.535																		pI:						9.00858
																								No. of Peptides:						9
Modification(s):								Carbamidomethyl, Oxidation
Cmpd.		No. of Cmpds.	m/z meas.		Δ				z		Rt [min]			Score			Site [%]	P	Range				Sequence										Modification								Type
					m/z [ppm]
101		3	702.53		231.339				2		6.6			52.39				0	29-40				K.GNNELVQNQLFK.I																		CID
64		2	796.95		109.189				2		4.7			78.42				0	55-68				K.NAEESPNISFENNK.F																		CID
36		1	562.2		-62.1016				2		3.3			13.64				0	69-77				K.FYGYSGCNR.F										Carbamidomethyl: 7								CID
50		3	489.36		245.294				2		3.9			26.45				0	78-85				R.FFGSYQTK.A																		CID
367		1	983.8		365.004				3		14.3			15.65				0	96-120				R.VASTQMLCHPMDVMDFENSFLSNFK.G										Carbamidomethyl: 8								CID
278		1	999.82		384.261				3		11.7			47.73				0	96-120				R.VASTQMLCHPMDVMDFENSFLSNFK.G										Carbamidomethyl: 8; Oxidation: 6, 11, 14								CID
328		1	988.92		148.994				3		13.3			17.54				0	96-120				R.VASTQMLCHPMDVMDFENSFLSNFK.G										Carbamidomethyl: 8; Oxidation: 14								CID
37		1	524.69		-153.971				2		3.4			16.48				0	132-140				K.LVLSNDEMK.I																		CID
14		1	532.71		-109.348				2		2.5			12.41				0	132-140				K.LVLSNDEMK.I										Oxidation: 8								CID
Protein 24:						conserved hypothetical protein [Campylobacter jejuni subsp. jejuni 81-176]
Accession:						gi|121612442																		Score:						280.64
Database:						CJejuni81-176																		MW [kDa]:						24.3
Seq. Coverage [%]:						0.364																		pI:						9.16743
																								No. of Peptides:						6
Cmpd.		No. of Cmpds.	m/z meas.		Δ				z		Rt [min]			Score			Site [%]	P	Range				Sequence										Modification								Type
					m/z [ppm]
265		2	966.47		32.5613				2		10.9			64.82				0	78-93				R.IYAGYNYSDEFSDFIK.T																		CID
62		1	629.82		-7.86248				2		4.9			26.01				0	97-107				K.IQIEGDFATHK.F																		CID
90		3	563.35		77.7585				2		5.8			73.63				0	124-134				R.AVLGVYGGYAR.T																		CID
334		1	1023.51		512.05				2		12.4			54.85				0	141-158				K.TSFLSLSQNFDGYFYGAK.I																		CID
30		1	513.38		-716.658				2		3.3			21.91				0	192-200				K.VGSNFYDPK.Q																		CID
134		1	791.93		62.5656				2		7.8			39.42				0	201-213				K.QTNYGVYLGYNYK.F																		CID
Protein 25:						flagellin family protein [Campylobacter jejuni subsp. jejuni 81-176]
Accession:						gi|121612548																		Score:						276.04
Database:						CJejuni81-176																		MW [kDa]:						81.9
Seq. Coverage [%]:						0.107																		pI:						4.39013
																								No. of Peptides:						5
Cmpd.		No. of Cmpds.	m/z meas.		Δ				z		Rt [min]			Score			Site [%]	P	Range				Sequence										Modification								Type
					m/z [ppm]
46		1	691.31		-41.8822				2		4.9			64.39				0	188-199				K.QISTNVSFTDNR.W																		CID
137		1	660.91		834.452				2		7.2			36.64				0	218-228				K.WQQLIGQGYVK.D																		CID
297		1	973.98		499.164				3		10.4			28.81				0	534-559				K.IPTTTIQANNGQINNADYTQIQQLMK.D																		CID
55		1	729.74		-115.766				2		5.3			62.89				0	560-572				K.DSQATVDVSMDYK.G																		CID
182		1	661.84		-44.3584				2		8.2			63.88				0	698-709				R.TSFLSVNVQSIK.S																		CID
Protein 26:						conserved hypothetical protein [Campylobacter jejuni subsp. jejuni 81-176]
Accession:						gi|121612867																		Score:						268.59
Database:						CJejuni81-176																		MW [kDa]:						52.6
Seq. Coverage [%]:						0.157																		pI:						6.02769
																								No. of Peptides:						4
Cmpd.		No. of Cmpds.	m/z meas.		Δ				z		Rt [min]			Score			Site [%]	P	Range				Sequence										Modification								Type
					m/z [ppm]
166		1	741.42		-7.23542				2		8.5			71.94				0	33-45				K.QLAQIQAELAQIR.K																		CID
57		2	655.33		19.5985				2		5.2			75.02				0	69-80				R.ADETEFQAALSK.V																		CID
366		1	1023.11		85.4667				2		13.4			46.05				0	167-183				R.AYLDYYITPEWIATIGR.Q																		CID
195		1	790.33		538.297				2		9.2			60.93				0	429-441				R.LSYTNIQNIWGNR.G																		CID
Protein 27:						thiol peroxidase [Campylobacter jejuni subsp. jejuni 81-176]
Accession:						gi|121613237																		Score:						264.12
Database:						CJejuni81-176																		MW [kDa]:						18.4
Seq. Coverage [%]:						0.24																		pI:						4.98694
																								No. of Peptides:						3
Modification(s):								Oxidation
Cmpd.		No. of Cmpds.	m/z meas.		Δ				z		Rt [min]			Score			Site [%]	P	Range				Sequence										Modification								Type
					m/z [ppm]
118		2	586.76		-118.779				2		6.8			85.29				0	33-44				K.DLSVIEIGAAGK.T																		CID
305		3	844.52		56.2343				2		11.6			108.13				0	116-131				K.YGVLINEGALEGLLAR.A																		CID
121		2	809.48		91.8625				2		7.1			70.7				0	145-158				K.ELVNEITEMPDIAK.L										Oxidation: 9								CID
Protein 28:						conserved hypothetical protein [Campylobacter jejuni subsp. jejuni 81-176]
Accession:						gi|121612587																		Score:						260.47
Database:						CJejuni81-176																		MW [kDa]:						35
Seq. Coverage [%]:						0.201																		pI:						5.262
																								No. of Peptides:						5
Cmpd.		No. of Cmpds.	m/z meas.		Δ				z		Rt [min]			Score			Site [%]	P	Range				Sequence										Modification								Type
					m/z [ppm]
92		2	597.27		-69.775				2		6.7			84.83				0	93-103				R.DISGIALGYER.A																		CID
67		2	643.8		-26.0829				2		5.8			78.86				0	145-155				K.ISQLYESDFGK.F																		CID
109		1	547.31		51.4226				2		7.1			20.71				0	156-164				K.FTTSYLFSK.N																		CID
80		1	688.93		122.111				2		6.1			54.28				0	241-252				K.YEAVGTDPIFHK.K																		CID
289		1	723.39		51.0198				3		11.7			21.79				0	268-286				K.NQFLGYNGLYGFANYGIEK.R																		CID
Protein 29:						lipoprotein, putative [Campylobacter jejuni subsp. jejuni 81-176]
Accession:						gi|121613226																		Score:						218.91
Database:						CJejuni81-176																		MW [kDa]:						51.3
Seq. Coverage [%]:						0.128																		pI:						9.07668
																								No. of Peptides:						4
Cmpd.		No. of Cmpds.	m/z meas.		Δ				z		Rt [min]			Score			Site [%]	P	Range				Sequence										Modification								Type
					m/z [ppm]
104		2	753.89		65.0058				2		7.9			83.64				0	77-89				K.SNVFFDAAEESYK.Y																		CID
254		1	797.69		-48.4713				3		11.9			22.24				0	104-124				K.FVGTTLLNDTIVDYDGSLYER.I																		CID
97		1	670.32		-42.1571				2		7.8			50.73				0	192-202				K.VIEAQYDNLFK.E																		CID
283		1	754.36		-60.6766				2		12.6			62.3				0	285-297				K.DEFALTLPFIVDK.K																		CID
Protein 30:						major antigenic peptide PEB2 [Campylobacter jejuni subsp. jejuni 81-176]
Accession:						gi|121612113																		Score:						214.21
Database:						CJejuni81-176																		MW [kDa]:						27.4
Seq. Coverage [%]:						0.154																		pI:						9.96036
																								No. of Peptides:						3
Cmpd.		No. of Cmpds.	m/z meas.		Δ				z		Rt [min]			Score			Site [%]	P	Range				Sequence										Modification								Type
					m/z [ppm]
134		2	734.51		130.806				2		8.6			74.51				0	46-59				K.VIVTAGPTPAWIDK.A																		CID
259		1	827.55		84.1872				2		11.5			82.32				0	82-96				K.IPSLSLENLSVLNVR.P																		CID
194		1	541.26		-73.9888				2		10.1			57.38				0	221-229				K.ALEFVDFIK.S																		CID
Protein 31:						lipoprotein, putative [Campylobacter jejuni subsp. jejuni 81-176]
Accession:						gi|121612654																		Score:						206.85
Database:						CJejuni81-176																		MW [kDa]:						12.7
Seq. Coverage [%]:						0.263																		pI:						8.94665
																								No. of Peptides:						3
Modification(s):								Oxidation
Cmpd.		No. of Cmpds.	m/z meas.		Δ				z		Rt [min]			Score			Site [%]	P	Range				Sequence										Modification								Type
					m/z [ppm]
215		1	792.56		211.585				2		9.7			79.7				0	24-36				K.MNNLEFIPLAYDK.N										Oxidation: 1								CID
244		1	784.39		-6.22663				2		10.3			58.75				0	24-36				K.MNNLEFIPLAYDK.N																		CID
342		1	899.77		336.764				2		12.9			68.4				0	90-106				R.AASSEAFDEFISVIAIK.G																		CID
Protein 32:						methyl-accepting chemotaxis protein [Campylobacter jejuni subsp. jejuni 81-176]
Accession:						gi|121613242																		Score:						204.78
Database:						CJejuni81-176																		MW [kDa]:						19.3
Seq. Coverage [%]:						0.309																		pI:						8.72993
																								No. of Peptides:						4
Cmpd.		No. of Cmpds.	m/z meas.		Δ				z		Rt [min]			Score			Site [%]	P	Range				Sequence										Modification								Type
					m/z [ppm]
159		1	761.44		-608.471				2		8.5			21.05				0	4-16				R.EIFLQEDSLITSK.T																		CID
115		2	599.26		-85.3415				2		6.8			17.78				0	23-32				K.IVYANDDFLK.Y																		CID
366		1	834.53		100.474				2		13.5			74.98				0	115-129				K.SAISTIESLYSDLLR.A																		CID
201		1	778.47		85.0928				2		9.4			90.97				0	153-165				K.TYNELIFSLQEAK.-																		CID
Protein 33:						lipoprotein, putative [Campylobacter jejuni subsp. jejuni 81-176]
Accession:						gi|121612489																		Score:						197.07
Database:						CJejuni81-176																		MW [kDa]:						37.3
Seq. Coverage [%]:						0.187																		pI:						9.11019
																								No. of Peptides:						4
Cmpd.		No. of Cmpds.	m/z meas.		Δ				z		Rt [min]			Score			Site [%]	P	Range				Sequence										Modification								Type
					m/z [ppm]
266		2	852.18		144.735				3		11.1			33.33				0	74-95				K.NYMLLAYQDGEYFTADNNGNLK.I																		CID
36		2	754.86		-14.0674				2		3.8			30.89				0	143-156				K.FSQTLTSAPAQDSR.T																		CID
222		2	767.68		-291.177				2		10.1			78.85				0	236-249				K.DVALSDDGIFILEK.D																		CID
145		1	718.83		-46.9507				2		8.3			54				0	295-306				K.MNLNLDNTQVFK.L																		CID
Protein 34:						antioxidant, AhpC/Tsa family [Campylobacter jejuni subsp. jejuni 81-176]
Accession:						gi|121613748																		Score:						188.21
Database:						CJejuni81-176																		MW [kDa]:						21.9
Seq. Coverage [%]:						0.298																		pI:						5.59161
																								No. of Peptides:						4
Modification(s):								Carbamidomethyl
Cmpd.		No. of Cmpds.	m/z meas.		Δ				z		Rt [min]			Score			Site [%]	P	Range				Sequence										Modification								Type
					m/z [ppm]
360		1	851.76		376.741				3		13.7			32.28				0	7-29				K.ALDFTAPAVLGNNEIVQDFNLYK.N																		CID
338		1	895.41		537.151				2		12.5			40				0	44-58				K.DFTFVCPSEIIAFDK.R										Carbamidomethyl: 6								CID
132		1	502.19		-208.578				2		7.8			40.96				0	99-107				K.FPLVADLTK.Q																		CID
120		1	625.82		-3.84981				2		6.9			74.97				0	125-136				R.GSFLLDADGTVR.H																		CID
Protein 35:						DNA-binding protein HU [Campylobacter jejuni subsp. jejuni 81-176]
Accession:						gi|121613433																		Score:						177.77
Database:						CJejuni81-176																		MW [kDa]:						10.3
Seq. Coverage [%]:						0.52																		pI:						10.795
																								No. of Peptides:						3
Cmpd.		No. of Cmpds.	m/z meas.		Δ				z		Rt [min]			Score			Site [%]	P	Range				Sequence										Modification								Type
					m/z [ppm]
269		1	768.31		498.217				2		11.2			66.09				0	4-18				K.ADFISLVAQTAGLTK.K																		CID
334		2	953.58		79.2836				2		12.8			83.01				0	20-38				K.DATTATDAVISTITDVLAK.G																		CID
265		1	925.41		506.224				2		11			28.67				0	39-55				K.GDSISFIGFGTFSTQER.A																		CID
Protein 36:						translation elongation factor Tu [Campylobacter jejuni subsp. jejuni 81-176]
Accession:						gi|121612430																		Score:						175.22
Database:						CJejuni81-176																		MW [kDa]:						43.6
Seq. Coverage [%]:						0.195																		pI:						4.98343
																								No. of Peptides:						4
Cmpd.		No. of Cmpds.	m/z meas.		Δ				z		Rt [min]			Score			Site [%]	P	Range				Sequence										Modification								Type
					m/z [ppm]
235		1	775.94		281.801				3		11.5			17.87				0	156-177				R.ELLSSYDFPGDDTPIISGSALK.A																		CID
97		1	572.32		-25.5466				2		7			73.15				0	244-254				K.VGDTIEIVGIK.D																		CID
77		1	851.84		-78.5011				2		6.9			34.3				0	270-285				K.EMDQGEAGDNVGVLLR.G																		CID
189		1	834.96		-24.1557				2		10.4			35.81				0	364-379				R.ITVSLIAPVALEEGTR.F																		CID
Protein 37:						conserved hypothetical protein [Campylobacter jejuni subsp. jejuni 81-176]
Accession:						gi|121582705																		Score:						173.21
Database:						CJejuni81-176																		MW [kDa]:						15
Seq. Coverage [%]:						0.392																		pI:						9.32147
																								No. of Peptides:						4
Modification(s):								Carbamidomethyl, Oxidation
Cmpd.		No. of Cmpds.	m/z meas.		Δ				z		Rt [min]			Score			Site [%]	P	Range				Sequence										Modification								Type
					m/z [ppm]
99		1	690.82		-212.303				3		6.5			16.52				0	30-47				K.NNGNDQAMFDLGNQEIMK.Q										Oxidation: 8, 17								CID
40		1	508.62		-267.332				2		3.6			43.28				0	54-61				K.LYDYTSVR.A																		CID
223		1	893.05		116.102				2		10.2			66.21				0	85-99				K.TPYSNYVFLLNPNDK.K																		CID
81		1	622.78		-16.1452				2		5.6			47.2				0	117-126				R.IYCSVNDAFR.F										Carbamidomethyl: 3								CID
Protein 38:						conserved hypothetical protein [Campylobacter jejuni subsp. jejuni 81-176]
Accession:						gi|121613736																		Score:						171.75
Database:						CJejuni81-176																		MW [kDa]:						20.5
Seq. Coverage [%]:						0.132																		pI:						9.66939
																								No. of Peptides:						2
Cmpd.		No. of Cmpds.	m/z meas.		Δ				z		Rt [min]			Score			Site [%]	P	Range				Sequence										Modification								Type
					m/z [ppm]
292		1	718.88		674.823				2		11.3			76.83				0	93-105				K.VFFPALLGDTDIK.V																		CID
111		1	659.95		145.927				2		6.6			94.92				0	106-117				K.VVFQDVIAGENK.G																		CID
Protein 39:						pyruvate ferredoxin/flavodoxin oxidoreductase [Campylobacter jejuni subsp. jejuni 81-176]
Accession:						gi|121613446																		Score:						167.24
Database:						CJejuni81-176																		MW [kDa]:						131.3
Seq. Coverage [%]:						0.067																		pI:						5.9816
																								No. of Peptides:						4
Modification(s):								Oxidation
Cmpd.		No. of Cmpds.	m/z meas.		Δ				z		Rt [min]			Score			Site [%]	P	Range				Sequence										Modification								Type
					m/z [ppm]
301		1	844.86		-673.569				2		13.3			71.93				0	368-382				K.DVDPAQMIAVFENLK.L																		CID
117		1	656.33		-31.6943				2		8.2			32.67				0	536-546				K.EVNFYIINATK.L																		CID
243		1	955.4		323.654				3		11.4			51.31				0	652-677				K.GDDLPVSAFLGYEDGSFEHGTTEYEK.R																		CID
82		1	1048.69		-156.94				3		6.5			11.33				1	898-924				R.IEHIMNESMQEVPNALSALFKDWIANK.D										Oxidation: 9								CID
Protein 40:						thioredoxin [Campylobacter jejuni subsp. jejuni 81-176]
Accession:						gi|121612861																		Score:						164.22
Database:						CJejuni81-176																		MW [kDa]:						11.3
Seq. Coverage [%]:						0.433																		pI:						4.37611
																								No. of Peptides:						3
Cmpd.		No. of Cmpds.	m/z meas.		Δ				z		Rt [min]			Score			Site [%]	P	Range				Sequence										Modification								Type
					m/z [ppm]
120		1	750.35		-29.9362				2		7			59.15				0	4-16				K.YIELTSDNFAQAK.E																		CID
294		1	875.06		717.957				2		11.7			36.25				0	34-49				R.MLAPVIDELANDFDGK.A																		CID
129		1	860.94		34.298				2		7.7			68.82				0	55-70				K.VNTDEQGDLAAEFGVR.S																		CID
Protein 41:						lipoprotein, putative [Campylobacter jejuni subsp. jejuni 81-176]
Accession:						gi|121613232																		Score:						162.26
Database:						CJejuni81-176																		MW [kDa]:						14.1
Seq. Coverage [%]:						0.287																		pI:						10.0623
																								No. of Peptides:						3
Cmpd.		No. of Cmpds.	m/z meas.		Δ				z		Rt [min]			Score			Site [%]	P	Range				Sequence										Modification								Type
					m/z [ppm]
283		1	834.53		703.181				2		11.5			26.28				0	47-60				R.INSNGYLEFEVILR.S																		CID
101		2	668.32		-15.8581				2		6			59.43				0	83-93				R.DVLNEDYQALR.I																		CID
78		2	548.71		693.61				2		5.1			76.55				0	94-103				R.IPAGQEVILR.K																		CID
Protein 42:						amino acid ABC transporter, periplasmic amino acid-binding protein PEB1 [Campylobacter jejuni subsp. jejuni 81-176]
Accession:						gi|121613532																		Score:						159.86
Database:						CJejuni81-176																		MW [kDa]:						28.1
Seq. Coverage [%]:						0.305																		pI:						9.33267
																								No. of Peptides:						5
Cmpd.		No. of Cmpds.	m/z meas.		Δ				z		Rt [min]			Score			Site [%]	P	Range				Sequence										Modification								Type
					m/z [ppm]
123		1	942.49		12.1782				2		8.3			14.42				0	46-62				K.NDVPHYALLDQATGEIK.G																		CID
314		1	763.18		580.298				3		13			23.03				0	94-115				R.GPLLDNGSVDAVIATFTITPER.K																		CID
344		1	749.74		458.635				3		14			25.89				0	118-136				R.IYNFSEPYYQDAIGLLVLK.E																		CID
131		1	665.27		-77.723				2		8.5			59.29				0	176-186				K.FSEFPDYPSIK.A																		CID
76		1	561.74		-116.938				2		6.6			37.23				0	202-211				K.SILLGYVDDK.S																		CID
Protein 43:						serine protease, subtilase family [Campylobacter jejuni subsp. jejuni 81-176]
Accession:						gi|121613392																		Score:						141.58
Database:						CJejuni81-176																		MW [kDa]:						116.2
Seq. Coverage [%]:						0.055																		pI:						7.23461
																								No. of Peptides:						4
Cmpd.		No. of Cmpds.	m/z meas.		Δ				z		Rt [min]			Score			Site [%]	P	Range				Sequence										Modification								Type
					m/z [ppm]
138		1	643.81		-92.1918				2		7.3			75.67				0	316-327				K.QIADILLSTANK.N																		CID
70		1	807.93		-590.505				2		4.9			10.34				1	480-493				R.KWDESTHLSSAINK.P																		CID
395		1	788.17		580.139				3		13.5			15.14				0	699-719				R.ADLSQTYQEFFASLDNGIDVK.T																		CID
57		1	573.27		-76.204				2		5.3			40.43				0	872-881				R.FVVEQPIEGK.Y																		CID
Protein 44:						L-lactate permease [Campylobacter jejuni subsp. jejuni 81-176]
Accession:						gi|121612542																		Score:						139.57
Database:						CJejuni81-176																		MW [kDa]:						60.1
Seq. Coverage [%]:						0.084																		pI:						9.46427
																								No. of Peptides:						3
Modification(s):								Carbamidomethyl
Cmpd.		No. of Cmpds.	m/z meas.		Δ				z		Rt [min]			Score			Site [%]	P	Range				Sequence										Modification								Type
					m/z [ppm]
239		1	705.48		82.5617				2		10.5			46.32				0	358-371				K.PLSLALGVDLINGK.T																		CID
160		1	770.83		608.752				2		9.9			12.63				0	395-407				K.AEDAAECFWVTLK.E										Carbamidomethyl: 7								CID
340		1	634.75		87.1588				3		12.9			80.62				0	482-501				K.LGISEALFLAANSVGGVVGK.M																		CID
Protein 45:						lipoprotein, putative [Campylobacter jejuni subsp. jejuni 81-176]
Accession:						gi|121613559																		Score:						139.38
Database:						CJejuni81-176																		MW [kDa]:						33.2
Seq. Coverage [%]:						0.114																		pI:						5.11571
																								No. of Peptides:						3
Cmpd.		No. of Cmpds.	m/z meas.		Δ				z		Rt [min]			Score			Site [%]	P	Range				Sequence										Modification								Type
					m/z [ppm]
64		1	617.74		-157.854				2		5.4			37.42				0	101-111				K.IVTANPDYTLK.N																		CID
56		1	651.88		20.2238				2		4.9			47.94				0	188-199				K.TTISTVPTQLNK.G																		CID
96		1	623.71		-175.268				2		6.8			54.02				0	200-210				K.GLEQPAFEIDK.S																		CID
Protein 46:						ribosomal protein S8 [Campylobacter jejuni subsp. jejuni 81-176]
Accession:						gi|121612996																		Score:						132.77
Database:						CJejuni81-176																		MW [kDa]:						14.7
Seq. Coverage [%]:						0.359																		pI:						10.0792
																								No. of Peptides:						4
Modification(s):								Oxidation
Cmpd.		No. of Cmpds.	m/z meas.		Δ				z		Rt [min]			Score			Site [%]	P	Range				Sequence										Modification								Type
					m/z [ppm]
89		1	697.32		-47.6322				2		7			52.92				0	1-12				-.MINDIISDSLTR.I										Oxidation: 1								CID
103		1	689.84		702.454				2		7.7			41.41				0	1-12				-.MINDIISDSLTR.I																		CID
112		1	771.2		-867.703				2		8.3			25.04				0	43-55				K.GYIESFNVIEEDK.K																		CID
128		1	766.1		505.098				3		8.7			13.4				0	98-119				K.NGYGTIVVSTSHGVLANDEAYK.A																		CID
Protein 47:						superoxide dismutase, Fe [Campylobacter jejuni subsp. jejuni 81-176]
Accession:						gi|121612707																		Score:						131.87
Database:						CJejuni81-176																		MW [kDa]:						24.8
Seq. Coverage [%]:						0.141																		pI:						5.81628
																								No. of Peptides:						3
Cmpd.		No. of Cmpds.	m/z meas.		Δ				z		Rt [min]			Score			Site [%]	P	Range				Sequence										Modification								Type
					m/z [ppm]
66		1	394.04		-532.223				2		5.5			15.8				0	51-57				K.DLVSIIK.T																		CID
124		1	897.2		276.708				2		7.6			84.56				0	141-157				K.LEFVGTSNAATPITEDK.V																		CID
78		2	441.07		767.352				2		5.8			31.51				0	197-203				K.AYEWALK.E																		CID
Protein 48:						conserved hypothetical protein [Campylobacter jejuni subsp. jejuni 81-176]
Accession:						gi|121612795																		Score:						111.52
Database:						CJejuni81-176																		MW [kDa]:						21
Seq. Coverage [%]:						0.126																		pI:						9.35282
																								No. of Peptides:						2
Cmpd.		No. of Cmpds.	m/z meas.		Δ				z		Rt [min]			Score			Site [%]	P	Range				Sequence										Modification								Type
					m/z [ppm]
75		1	703.31		-725.182				2		5.6			10.63				0	85-95				R.DNHLQQDDFFK.A																		CID
115		1	665.32		-70.1112				2		7.3			100.89				0	131-143				K.DIVLDTEIGGVAK.G																		CID
Protein 49:						cytolethal distending toxin, subunit B [Campylobacter jejuni subsp. jejuni 81-176]
Accession:						gi|121612768																		Score:						96.4
Database:						CJejuni81-176																		MW [kDa]:						29
Seq. Coverage [%]:						0.257																		pI:						9.10153
																								No. of Peptides:						3
Modification(s):								Oxidation
Cmpd.		No. of Cmpds.	m/z meas.		Δ				z		Rt [min]			Score			Site [%]	P	Range				Sequence										Modification								Type
					m/z [ppm]
302		1	784.73		-35.5569				3		12.6			19.53				0	45-66				R.QLVSGANPLDILMIQEAGTLPR.T										Oxidation: 13								CID
190		1	800.76		44.786				3		10			38.36				0	74-94				R.HVQQGGTPIDEYEWNLGTLSR.P																		CID
168		1	843.47		455.915				3		9.5			38.51				0	207-231				R.VVFPTSATQASGGTLDYAITGNSNR.Q																		CID
Protein 50:						serine protease, subtilase family [Campylobacter jejuni subsp. jejuni 81-176]
Accession:						gi|121612287																		Score:						96.1
Database:						CJejuni81-176																		MW [kDa]:						123.7
Seq. Coverage [%]:						0.021																		pI:						6.68557
																								No. of Peptides:						2
Cmpd.		No. of Cmpds.	m/z meas.		Δ				z		Rt [min]			Score			Site [%]	P	Range				Sequence										Modification								Type
					m/z [ppm]
114		1	770.47		122.619				2		7.5			63.06				0	996-1009				K.QDAFSENGNLVFAK.S																		CID
194		1	633.7		-195.463				2		9.7			33.04				0	1040-1049				K.LGSFFIYEYK.L																		CID
Protein 51:						cytolethal distending toxin, subunit A [Campylobacter jejuni subsp. jejuni 81-176]
Accession:						gi|121613564																		Score:						96.05
Database:						CJejuni81-176																		MW [kDa]:						29.9
Seq. Coverage [%]:						0.123																		pI:						7.66298
																								No. of Peptides:						3
Cmpd.		No. of Cmpds.	m/z meas.		Δ				z		Rt [min]			Score			Site [%]	P	Range				Sequence										Modification								Type
					m/z [ppm]
44		1	523.25		-47.5811				2		5			16.61				0	24-32				K.FENVNPLGR.S																		CID
108		1	693.31		711.603				2		7.9			66.14				0	33-44				R.SFGEFEDTDPLK.L																		CID
86		1	657.88		5.88215				2		7			13.3				0	198-209				K.LIPMSNTAVQIK.N																		CID
Protein 52:						lipoprotein, VacJ family [Campylobacter jejuni subsp. jejuni 81-176]
Accession:						gi|121612775																		Score:						87.11
Database:						CJejuni81-176																		MW [kDa]:						26.4
Seq. Coverage [%]:						0.095																		pI:						5.52627
																								No. of Peptides:						2
Cmpd.		No. of Cmpds.	m/z meas.		Δ				z		Rt [min]			Score			Site [%]	P	Range				Sequence										Modification								Type
					m/z [ppm]
142		1	640.87		54.1173				2		8.1			48.55				0	65-75				K.GYNAITPEFIR.L																		CID
303		1	660.82		698.163				2		12.1			38.56				0	80-90				R.NFFDNLLAPLR.F																		CID
Protein 53:						cysteine-rich domain protein [Campylobacter jejuni subsp. jejuni 81-176]
Accession:						gi|121612704																		Score:						81.93
Database:						CJejuni81-176																		MW [kDa]:						27.9
Seq. Coverage [%]:						0.053																		pI:						9.37028
																								No. of Peptides:						1
Cmpd.		No. of Cmpds.	m/z meas.		Δ				z		Rt [min]			Score			Site [%]	P	Range				Sequence										Modification								Type
					m/z [ppm]
278		1	775.28		452.152				2		12			81.93				0	109-121				R.VIELSQYLDEVLK.V																		CID
Protein 54:						signal peptide peptidase SppA, 36K type [Campylobacter jejuni subsp. jejuni 81-176]
Accession:						gi|121613641																		Score:						77.9
Database:						CJejuni81-176																		MW [kDa]:						32.6
Seq. Coverage [%]:						0.121																		pI:						9.44182
																								No. of Peptides:						2
Modification(s):								Oxidation
Cmpd.		No. of Cmpds.	m/z meas.		Δ				z		Rt [min]			Score			Site [%]	P	Range				Sequence										Modification								Type
					m/z [ppm]
78		1	648.27		679.345				2		6.8			61.13				0	55-66				K.GEIFDSSAVLEK.I																		CID
287		1	807.5		492.007				3		12.7			16.77				0	78-101				K.GVLFVIDSPGGAFAPSMELALAIK.D										Oxidation: 17								CID
Protein 55:						conserved hypothetical protein [Campylobacter jejuni subsp. jejuni 81-176]
Accession:						gi|121612271																		Score:						75.94
Database:						CJejuni81-176																		MW [kDa]:						26.4
Seq. Coverage [%]:						0.094																		pI:						9.01907
																								No. of Peptides:						1
Cmpd.		No. of Cmpds.	m/z meas.		Δ				z		Rt [min]			Score			Site [%]	P	Range				Sequence										Modification								Type
					m/z [ppm]
147		1	775.37		-6.02499				2		8.3			62.99				0	153-164				K.IDNYDIEYLYTK.L																		CID
Protein 56:						VirB9 [Campylobacter jejuni subsp. jejuni 81-176]
Accession:						gi|121582659																		Score:						74.52
Database:						CJejuni81-176																		MW [kDa]:						40.8
Seq. Coverage [%]:						0.037																		pI:						9.27258
																								No. of Peptides:						1
Cmpd.		No. of Cmpds.	m/z meas.		Δ				z		Rt [min]			Score			Site [%]	P	Range				Sequence										Modification								Type
					m/z [ppm]
90		1	697.35		659.656				2		6.6			74.52				0	320-332				R.IIGNYVIAETTAK.K																		CID
Protein 57:						major antigenic peptide PEB4 [Campylobacter jejuni subsp. jejuni 81-176]
Accession:						gi|121612905																		Score:						71.9
Database:						CJejuni81-176																		MW [kDa]:						30.4
Seq. Coverage [%]:						0.04																		pI:						9.67808
																								No. of Peptides:						1
Cmpd.		No. of Cmpds.	m/z meas.		Δ				z		Rt [min]			Score			Site [%]	P	Range				Sequence										Modification								Type
					m/z [ppm]
86		1	646.35		2.69219				2		6.5			71.9				0	95-105				K.DAILVNVYQEK.I																		CID
Protein 58:						ribosomal protein L18 [Campylobacter jejuni subsp. jejuni 81-176]
Accession:						gi|121613716																		Score:						70.95
Database:						CJejuni81-176																		MW [kDa]:						13.2
Seq. Coverage [%]:						0.093																		pI:						11.2702
																								No. of Peptides:						1
Cmpd.		No. of Cmpds.	m/z meas.		Δ				z		Rt [min]			Score			Site [%]	P	Range				Sequence										Modification								Type
					m/z [ppm]
100		2	639.91		92.7788				2		7.6			70.95				0	41-51				R.TLYIQAIDDVK.A																		CID
Protein 59:						periplasmic nitrate reductase, small subunit [Campylobacter jejuni subsp. jejuni 81-176]
Accession:						gi|121613406																		Score:						70.81
Database:						CJejuni81-176																		MW [kDa]:						18.9
Seq. Coverage [%]:						0.191																		pI:						6.63653
																								No. of Peptides:						2
Cmpd.		No. of Cmpds.	m/z meas.		Δ				z		Rt [min]			Score			Site [%]	P	Range				Sequence										Modification								Type
					m/z [ppm]
356		1	778.15		504.001				3		12.8			26.8				0	64-84				R.SYENAPPLIPHAIEDLLPITK.D																		CID
131		1	650.83		-44.5439				2		7.8			44.01				0	162-173				R.SNLIDVINEGVK.-																		CID
Protein 60:						ribosomal protein S5 [Campylobacter jejuni subsp. jejuni 81-176]
Accession:						gi|121612804																		Score:						67.79
Database:						CJejuni81-176																		MW [kDa]:						15.8
Seq. Coverage [%]:						0.068																		pI:						10.3921
																								No. of Peptides:						1
Cmpd.		No. of Cmpds.	m/z meas.		Δ				z		Rt [min]			Score			Site [%]	P	Range				Sequence										Modification								Type
					m/z [ppm]
96		1	545.28		-81.4027				2		7.3			67.79				0	31-40				R.FTALVIVGNR.K																		CID
Protein 61:						hypothetical protein CJJ81176_0128 [Campylobacter jejuni subsp. jejuni 81-176]
Accession:						gi|121612858																		Score:						63.81
Database:						CJejuni81-176																		MW [kDa]:						43.4
Seq. Coverage [%]:						0.05																		pI:						9.50682
																								No. of Peptides:						2
Cmpd.		No. of Cmpds.	m/z meas.		Δ				z		Rt [min]			Score			Site [%]	P	Range				Sequence										Modification								Type
					m/z [ppm]
91		1	684.33		-38.4038				2		7.6			53.52				0	137-149				R.SITVFDSTLDAAK.R																		CID
165		1	890.98		-588.53				1		8.4			10.29				1	169-175				R.KFNVLDR.D																		CID
Protein 62:						DNA-binding response regulator [Campylobacter jejuni subsp. jejuni 81-176]
Accession:						gi|121612439																		Score:						63.15
Database:						CJejuni81-176																		MW [kDa]:						25.5
Seq. Coverage [%]:						0.143																		pI:						5.14912
																								No. of Peptides:						2
Cmpd.		No. of Cmpds.	m/z meas.		Δ				z		Rt [min]			Score			Site [%]	P	Range				Sequence										Modification								Type
					m/z [ppm]
159		1	693.33		-97.9953				2		8.5			37.59				0	3-14				R.ILVIEDEISLNK.T																		CID
217		1	779.47		566.083				3		9.8			25.56				0	15-34				K.TIIDNLNEFGYQTDSSENFK.D																		CID
Protein 63:						conserved hypothetical protein [Campylobacter jejuni subsp. jejuni 81-176]
Accession:						gi|121612997																		Score:						58.55
Database:						CJejuni81-176																		MW [kDa]:						28.3
Seq. Coverage [%]:						0.1																		pI:						7.44241
																								No. of Peptides:						2
Cmpd.		No. of Cmpds.	m/z meas.		Δ				z		Rt [min]			Score			Site [%]	P	Range				Sequence										Modification								Type
					m/z [ppm]
97		1	607.16		-331.22				2		7.5			31.22				0	142-152				K.LLNDINSIIAK.N																		CID
103		1	760.92		671.507				2		7.7			27.33				0	153-166				K.NNFISVSTPAIQTK.F																		CID
Protein 64:						putative methyltransferase [Campylobacter jejuni subsp. jejuni 81-176]
Accession:						gi|121613113																		Score:						55.63
Database:						CJejuni81-176																		MW [kDa]:						30.3
Seq. Coverage [%]:						0.039																		pI:						8.68655
																								No. of Peptides:						1
Cmpd.		No. of Cmpds.	m/z meas.		Δ				z		Rt [min]			Score			Site [%]	P	Range				Sequence										Modification								Type
					m/z [ppm]
104		1	640.92		140.906				2		7.2			55.63				0	10-19				K.LVEQVWDYTK.H																		CID
Protein 65:						phosphoribosylaminoimidazole-succinocarboxamide synthase [Campylobacter jejuni subsp. jejuni 81-176]
Accession:						gi|121612696																		Score:						55.5
Database:						CJejuni81-176																		MW [kDa]:						26.9
Seq. Coverage [%]:						0.11																		pI:						5.72496
																								No. of Peptides:						1
Cmpd.		No. of Cmpds.	m/z meas.		Δ				z		Rt [min]			Score			Site [%]	P	Range				Sequence										Modification								Type
					m/z [ppm]
77		1	850.16		248.172				2		6.7			44.08				0	68-82				K.THLVETISDTEQVVK.K																		CID
Protein 66:						capsular polysaccharide ABC transporter, periplasmic polysaccharide-binding protein [Campylobacter jejuni subsp. jejuni 81-176]
Accession:						gi|121613488																		Score:						54.39
Database:						CJejuni81-176																		MW [kDa]:						60.7
Seq. Coverage [%]:						0.033																		pI:						9.10511
																								No. of Peptides:						1
Cmpd.		No. of Cmpds.	m/z meas.		Δ				z		Rt [min]			Score			Site [%]	P	Range				Sequence										Modification								Type
					m/z [ppm]
156		1	976.14		157.403				2		8.2			54.39				0	434-451				K.SYNSVILEDGDTINVPSK.N																		CID
Protein 67:						McrBC restriction endonuclease system, McrB subunit, putative [Campylobacter jejuni subsp. jejuni 81-176]
Accession:						gi|121612502																		Score:						52.39
Database:						CJejuni81-176																		MW [kDa]:						70.5
Seq. Coverage [%]:						0.075																		pI:						5.36328
																								No. of Peptides:						3
Modification(s):								Oxidation
Cmpd.		No. of Cmpds.	m/z meas.		Δ				z		Rt [min]			Score			Site [%]	P	Range				Sequence										Modification								Type
					m/z [ppm]
274		1	842.49		60.3937				3		13.7			14.83				1	447-469				K.NVYIIGTMNTADRSITSLDTALR.R																		CID
33		1	544.52		480.82				3		3.6			10.08				1	471-483				R.RFEFVEMMPDVSK.L										Oxidation: 7								CID
96		1	556.14		-186.6				2		6.3			27.48				0	587-595				K.FSDSNNWNK.D																		CID
Protein 68:						flagellar L-ring protein FlgH [Campylobacter jejuni subsp. jejuni 81-176]
Accession:						gi|121612803																		Score:						51.97
Database:						CJejuni81-176																		MW [kDa]:						25.2
Seq. Coverage [%]:						0.151																		pI:						9.37462
																								No. of Peptides:						2
Cmpd.		No. of Cmpds.	m/z meas.		Δ				z		Rt [min]			Score			Site [%]	P	Range				Sequence										Modification								Type
					m/z [ppm]
285		1	864.76		373.008				3		11.5			20.78				0	64-87				K.AMNVNDLVTVVIQESTTQSTQANK.A																		CID
29		1	635.14		-263.059				2		3.6			31.19				0	141-151				R.NESFNTTISTR.V																		CID
Protein 69:						NADH-quinone oxidoreductase, I subunit [Campylobacter jejuni subsp. jejuni 81-176]
Accession:						gi|121612213																		Score:						49.02
Database:						CJejuni81-176																		MW [kDa]:						25
Seq. Coverage [%]:						0.056																		pI:						9.55083
																								No. of Peptides:						1
Cmpd.		No. of Cmpds.	m/z meas.		Δ				z		Rt [min]			Score			Site [%]	P	Range				Sequence										Modification								Type
					m/z [ppm]
59		1	654.3		729.646				2		5.2			49.02				0	168-179				K.NQVEFEGAGSLR.K																		CID
Protein 70:						VirB10 [Campylobacter jejuni subsp. jejuni 81-176]
Accession:						gi|121582660																		Score:						48.42
Database:						CJejuni81-176																		MW [kDa]:						42.8
Seq. Coverage [%]:						0.024																		pI:						8.591
																								No. of Peptides:						1
Cmpd.		No. of Cmpds.	m/z meas.		Δ				z		Rt [min]			Score			Site [%]	P	Range				Sequence										Modification								Type
					m/z [ppm]
90		1	572.68		-1077.12				2		7.5			48.42				0	64-72				K.FPVTDYIYK.G																		CID
Protein 71:						ribosomal protein L5 [Campylobacter jejuni subsp. jejuni 81-176]
Accession:						gi|121613307																		Score:						44.96
Database:						CJejuni81-176																		MW [kDa]:						20.2
Seq. Coverage [%]:						0.055																		pI:						10.11
																								No. of Peptides:						1
Modification(s):								Oxidation
Cmpd.		No. of Cmpds.	m/z meas.		Δ				z		Rt [min]			Score			Site [%]	P	Range				Sequence										Modification								Type
					m/z [ppm]
122		1	585.26		-125.684				2		7.2			44.96				0	24-33				K.NPMLIPVIEK.V										Oxidation: 3								CID
Protein 72:						methyl-accepting chemotaxis protein [Campylobacter jejuni subsp. jejuni 81-176]
Accession:						gi|121613515																		Score:						44.54
Database:						CJejuni81-176																		MW [kDa]:						51
Seq. Coverage [%]:						0.072																		pI:						5.13996
																								No. of Peptides:						1
Cmpd.		No. of Cmpds.	m/z meas.		Δ				z		Rt [min]			Score			Site [%]	P	Range				Sequence										Modification								Type
					m/z [ppm]
273		1	778.78		40.8696				3		11.4			34.37				0	224-244				K.ETVQTFVANSQNITSVVEVIR.D																		CID
Protein 73:						acyl carrier protein [Campylobacter jejuni subsp. jejuni 81-176]
Accession:						gi|121612665																		Score:						43.45
Database:						CJejuni81-176																		MW [kDa]:						8.6
Seq. Coverage [%]:						0.195																		pI:						3.87018
																								No. of Peptides:						1
Cmpd.		No. of Cmpds.	m/z meas.		Δ				z		Rt [min]			Score			Site [%]	P	Range				Sequence										Modification								Type
					m/z [ppm]
91		1	779.12		243.738				2		8.1			43.45				0	9-23				K.AVVVEQLSIDADAVK.M																		CID
Protein 74:						3-phosphoshikimate 1-carboxyvinyltransferase [Campylobacter jejuni subsp. jejuni 81-176]
Accession:						gi|121613725																		Score:						42.91
Database:						CJejuni81-176																		MW [kDa]:						46.7
Seq. Coverage [%]:						0.066																		pI:						9.0264
																								No. of Peptides:						3
Modification(s):								Oxidation
Cmpd.		No. of Cmpds.	m/z meas.		Δ				z		Rt [min]			Score			Site [%]	P	Range				Sequence										Modification								Type
					m/z [ppm]
134		1	999.5		-1077.95				1		8.1			13.59				1	53-61				K.NLGAKIEQK.D																		CID
14		1	402.02		712.354				2		2.4			12.05				1	195-201				K.AMKAPIR.V										Oxidation: 2								CID
288		15	652.17		465.1				2		10			17.27				1	289-300				R.VESSKLNGIEVK.D																		CID
Protein 75:						bifunctional putA protein, putative [Campylobacter jejuni subsp. jejuni 81-176]
Accession:						gi|121612333																		Score:						42.51
Database:						CJejuni81-176																		MW [kDa]:						132.5
Seq. Coverage [%]:						0.023																		pI:						5.99995
																								No. of Peptides:						3
Cmpd.		No. of Cmpds.	m/z meas.		Δ				z		Rt [min]			Score			Site [%]	P	Range				Sequence										Modification								Type
					m/z [ppm]
336		2	625.55		-1412.45				1		10.9			17.51				1	279-283				K.PIKIR.F																		CID
82		1	686.35		-40.1363				2		6.7			13.86				0	725-738				K.ANPTLLLSAETGGK.N																		CID
64		1	465.29		-1012.16				2		4.5			11.14				0	1145-1152				K.ALSISFHR.Y																		CID
Protein 76:						chaperonin GroES [Campylobacter jejuni subsp. jejuni 81-176]
Accession:						gi|121612930																		Score:						41.3
Database:						CJejuni81-176																		MW [kDa]:						9.5
Seq. Coverage [%]:						0.151																		pI:						5.2323
																								No. of Peptides:						1
Cmpd.		No. of Cmpds.	m/z meas.		Δ				z		Rt [min]			Score			Site [%]	P	Range				Sequence										Modification								Type
					m/z [ppm]
91		1	650.83		-44.5439				2		5.4			41.3				0	20-32				K.TTASGIIIPDNAK.E																		CID
Protein 77:						conserved domain protein [Campylobacter jejuni subsp. jejuni 81-176]
Accession:						gi|121613471																		Score:						41.16
Database:						CJejuni81-176																		MW [kDa]:						26.7
Seq. Coverage [%]:						0.106																		pI:						4.84822
																								No. of Peptides:						1
Cmpd.		No. of Cmpds.	m/z meas.		Δ				z		Rt [min]			Score			Site [%]	P	Range				Sequence										Modification								Type
					m/z [ppm]
193		1	909.06		92.8348				2		9.3			30.71				0	109-124				R.GLVIAPDEQTYNELVR.E																		CID
Protein 78:						ribosomal protein L3 [Campylobacter jejuni subsp. jejuni 81-176]
Accession:						gi|121613090																		Score:						39.54
Database:						CJejuni81-176																		MW [kDa]:						20.7
Seq. Coverage [%]:						0.12																		pI:						10.4162
																								No. of Peptides:						1
Cmpd.		No. of Cmpds.	m/z meas.		Δ				z		Rt [min]			Score			Site [%]	P	Range				Sequence										Modification								Type
					m/z [ppm]
215		1	816.8		84.8063				3		9.7			39.54				0	69-91				R.FATLEVANTEAGDLDETPLNEAK.I																		CID
Protein 79:						ribosomal protein L10 [Campylobacter jejuni subsp. jejuni 81-176]
Accession:						gi|121612441																		Score:						38.42
Database:						CJejuni81-176																		MW [kDa]:						17.7
Seq. Coverage [%]:						0.069																		pI:						9.54966
																								No. of Peptides:						1
Modification(s):								Carbamidomethyl
Cmpd.		No. of Cmpds.	m/z meas.		Δ				z		Rt [min]			Score			Site [%]	P	Range				Sequence										Modification								Type
					m/z [ppm]
62		1	641.36		67.9275				2		4.6			38.42				0	19-29				K.ASEAIVVCNYR.G										Carbamidomethyl: 8								CID
Protein 80:						NADP-dependent malic enzyme, truncation [Campylobacter jejuni subsp. jejuni 81-176]
Accession:						gi|121613742																		Score:						34.97
Database:						CJejuni81-176																		MW [kDa]:						44
Seq. Coverage [%]:						0.102																		pI:						5.71121
																								No. of Peptides:						1
Cmpd.		No. of Cmpds.	m/z meas.		Δ				z		Rt [min]			Score			Site [%]	P	Range				Sequence										Modification								Type
					m/z [ppm]
83		1	588.81		822.208				2		5.7			13.65				1	329-339				K.ITENMKVAAAK.A																		CID
Protein 81:						DNA gyrase, B subunit [Campylobacter jejuni subsp. jejuni 81-176]
Accession:						gi|121612557																		Score:						34.08
Database:						CJejuni81-176																		MW [kDa]:						86.6
Seq. Coverage [%]:						0.039																		pI:						5.28396
																								No. of Peptides:						2
Cmpd.		No. of Cmpds.	m/z meas.		Δ				z		Rt [min]			Score			Site [%]	P	Range				Sequence										Modification								Type
					m/z [ppm]
336		1	644.61		368.419				1		14.4			19.65				0	15-20				K.GLEAVR.K																		CID
410		1	922.98		170.472				3		14.6			14.43				0	488-511				K.IIIMTDADVDGSHIQTLLLTFFFR.F																		CID
Protein 82:						methionyl-tRNA formyltransferase [Campylobacter jejuni subsp. jejuni 81-176]
Accession:						gi|121612514																		Score:						31.2
Database:						CJejuni81-176																		MW [kDa]:						34.1
Seq. Coverage [%]:						0.066																		pI:						9.22527
																								No. of Peptides:						2
Cmpd.		No. of Cmpds.	m/z meas.		Δ				z		Rt [min]			Score			Site [%]	P	Range				Sequence										Modification								Type
					m/z [ppm]
61		1	532.14		-252.809				2		4.6			17.16				0	19-27				K.ALVENENFK.L																		CID
109		1	673.92		-673.133				2		8			14.04				0	239-249				K.FLELELVDELK.Q																		CID
Protein 83:						major antigenic peptide PEB3 [Campylobacter jejuni subsp. jejuni 81-176]
Accession:						gi|121613001																		Score:						29.39
Database:						CJejuni81-176																		MW [kDa]:						27.5
Seq. Coverage [%]:						0.14																		pI:						9.90278
																								No. of Peptides:						2
Cmpd.		No. of Cmpds.	m/z meas.		Δ				z		Rt [min]			Score			Site [%]	P	Range				Sequence										Modification								Type
					m/z [ppm]
264		1	780.79		78.416				3		11.7			10.05				1	65-87				K.KDADILFGASDQSALAIASDFGK.D																		CID
140		1	701.55		287.365				2		8.3			19.34				0	226-237				K.ETQDFIAYLSSK.E																		CID
Protein 84:						heat shock protein HtpG [Campylobacter jejuni subsp. jejuni 81-176]
Accession:						gi|121612114																		Score:						29.38
Database:						CJejuni81-176																		MW [kDa]:						69.6
Seq. Coverage [%]:						0.033																		pI:						4.94663
																								No. of Peptides:						1
Cmpd.		No. of Cmpds.	m/z meas.		Δ				z		Rt [min]			Score			Site [%]	P	Range				Sequence										Modification								Type
					m/z [ppm]
322		1	832.78		1560.81				1		10.6			11.1				0	182-188				K.IESIIEK.Y																		CID
Protein 85:						mechanosensitive ion channel family protein [Campylobacter jejuni subsp. jejuni 81-176]
Accession:						gi|121613243																		Score:						28.86
Database:						CJejuni81-176																		MW [kDa]:						71.3
Seq. Coverage [%]:						0.029																		pI:						6.71021
																								No. of Peptides:						2
Cmpd.		No. of Cmpds.	m/z meas.		Δ				z		Rt [min]			Score			Site [%]	P	Range				Sequence										Modification								Type
					m/z [ppm]
144		1	999.53		-1019.02				1		8.8			10.49				0	80-88				K.IPDMIVGQK.I																		CID
69		1	530.2		-1068.46				2		4.6			18.37				1	281-289				R.NKNDVDDIK.V																		CID
Protein 86:						RNA polymerase sigma factor RpoD [Campylobacter jejuni subsp. jejuni 81-176]
Accession:						gi|121612947																		Score:						28.66
Database:						CJejuni81-176																		MW [kDa]:						72.5
Seq. Coverage [%]:						0.032																		pI:						5.41123
																								No. of Peptides:						1
Modification(s):								Oxidation
Cmpd.		No. of Cmpds.	m/z meas.		Δ				z		Rt [min]			Score			Site [%]	P	Range				Sequence										Modification								Type
					m/z [ppm]
17		1	617.3		-843.32				2		2.5			17.7				1	261-271				K.EKLMDLGPTSK.L										Oxidation: 4								CID
Protein 87:						HD/HDIG/KH domain protein [Campylobacter jejuni subsp. jejuni 81-176]
Accession:						gi|121612206																		Score:						27.83
Database:						CJejuni81-176																		MW [kDa]:						58
Seq. Coverage [%]:						0.033																		pI:						5.99545
																								No. of Peptides:						1
Cmpd.		No. of Cmpds.	m/z meas.		Δ				z		Rt [min]			Score			Site [%]	P	Range				Sequence										Modification								Type
					m/z [ppm]
88		1	597.01		1144.23				2		6.2			16.18				0	187-197				K.ANFIIAQATSR.F																		CID
Protein 88:						enoyl-(acyl-carrier-protein) reductase [Campylobacter jejuni subsp. jejuni 81-176]
Accession:						gi|121613563																		Score:						27.64
Database:						CJejuni81-176																		MW [kDa]:						29.8
Seq. Coverage [%]:						0.04																		pI:						5.60302
																								No. of Peptides:						1
Cmpd.		No. of Cmpds.	m/z meas.		Δ				z		Rt [min]			Score			Site [%]	P	Range				Sequence										Modification								Type
					m/z [ppm]
68		2	554.37		138.397				2		5.8			27.64				0	192-202				K.TLAASGIGDFR.M																		CID
Protein 89:						para-aminobenzoate synthase glutamine amidotransferase, component I [Campylobacter jejuni subsp. jejuni 81-176]
Accession:						gi|121612257																		Score:						26.59
Database:						CJejuni81-176																		MW [kDa]:						70.9
Seq. Coverage [%]:						0.035																		pI:						9.91819
																								No. of Peptides:						1
Cmpd.		No. of Cmpds.	m/z meas.		Δ				z		Rt [min]			Score			Site [%]	P	Range				Sequence										Modification								Type
					m/z [ppm]
66		1	516.18		-248.701				2		5.5			15.18				1	222-230				R.NDLSKIITK.K																		CID
Protein 90:						GTP-binding protein TypA [Campylobacter jejuni subsp. jejuni 81-176]
Accession:						gi|121612682																		Score:						25.97
Database:						CJejuni81-176																		MW [kDa]:						66.4
Seq. Coverage [%]:						0.027																		pI:						5.09833
																								No. of Peptides:						1
Modification(s):								Oxidation
Cmpd.		No. of Cmpds.	m/z meas.		Δ				z		Rt [min]			Score			Site [%]	P	Range				Sequence										Modification								Type
					m/z [ppm]
167		1	566.86		946.355				2		8.9			11.49				0	505-514				R.GVLFIEPQTK.V																		CID
Protein 91:						carbamoyl-phosphate synthase, large subunit [Campylobacter jejuni subsp. jejuni 81-176]
Accession:						gi|121612525																		Score:						25.71
Database:						CJejuni81-176																		MW [kDa]:						120.7
Seq. Coverage [%]:						0.012																		pI:						5.5365
																								No. of Peptides:						1
Cmpd.		No. of Cmpds.	m/z meas.		Δ				z		Rt [min]			Score			Site [%]	P	Range				Sequence										Modification								Type
					m/z [ppm]
220		1	701.64		-1004.34				2		10			25.71				0	915-927				K.LSGSDLELGPEMR.S																		CID
Protein 92:						peptide chain release factor 1 [Campylobacter jejuni subsp. jejuni 81-176]
Accession:						gi|121613478																		Score:						24.82
Database:						CJejuni81-176																		MW [kDa]:						39.9
Seq. Coverage [%]:						0.065																		pI:						5.3811
																								No. of Peptides:						1
Cmpd.		No. of Cmpds.	m/z meas.		Δ				z		Rt [min]			Score			Site [%]	P	Range				Sequence										Modification								Type
					m/z [ppm]
71		1	492.56		-1463.38				2		5.1			14.55				1	87-94				K.PKLEEEIK.I																		CID
Protein 93:						serine hydroxymethyltransferase [Campylobacter jejuni subsp. jejuni 81-176]
Accession:						gi|121613405																		Score:						24.6
Database:						CJejuni81-176																		MW [kDa]:						45.8
Seq. Coverage [%]:						0.072																		pI:						6.04452
																								No. of Peptides:						1
Modification(s):								Oxidation
Cmpd.		No. of Cmpds.	m/z meas.		Δ				z		Rt [min]			Score			Site [%]	P	Range				Sequence										Modification								Type
					m/z [ppm]
21		1	759.7		-521.238				3		2.8			11.73				1	244-265				K.KINSAIFPGIQGGPLMHVIAAK.A										Oxidation: 16								CID
Protein 94:						GMP synthase [Campylobacter jejuni subsp. jejuni 81-176]
Accession:						gi|121613709																		Score:						24.48
Database:						CJejuni81-176																		MW [kDa]:						56.9
Seq. Coverage [%]:						0.039																		pI:						6.0616
																								No. of Peptides:						1
Cmpd.		No. of Cmpds.	m/z meas.		Δ				z		Rt [min]			Score			Site [%]	P	Range				Sequence										Modification								Type
					m/z [ppm]
54		1	579.17		605.25				2		4			11.43				0	486-495				R.IINEVEGINR.V																		CID
Protein 95:						N-acetylmuramoyl-L-alanine amidase [Campylobacter jejuni subsp. jejuni 81-176]
Accession:						gi|121612331																		Score:						24.36
Database:						CJejuni81-176																		MW [kDa]:						74.5
Seq. Coverage [%]:						0.038																		pI:						9.88573
																								No. of Peptides:						1
Cmpd.		No. of Cmpds.	m/z meas.		Δ				z		Rt [min]			Score			Site [%]	P	Range				Sequence										Modification								Type
					m/z [ppm]
80		1	884.15		212.482				2		8.3			13.03				1	47-61				K.SLYIQSVINEDEKTK.I																		CID
Protein 96:						ribosomal protein L31 [Campylobacter jejuni subsp. jejuni 81-176]
Accession:						gi|121612224																		Score:						24.29
Database:						CJejuni81-176																		MW [kDa]:						7.5
Seq. Coverage [%]:						0.242																		pI:						9.97728
																								No. of Peptides:						1
Modification(s):								Carbamidomethyl
Cmpd.		No. of Cmpds.	m/z meas.		Δ				z		Rt [min]			Score			Site [%]	P	Range				Sequence										Modification								Type
					m/z [ppm]
122		1	633.5		349.873				3		7.3			24.29				0	33-48				R.VDICSNCHPFFTGSEK.I										Carbamidomethyl: 4, 7								CID
Protein 97:						succinyl-CoA synthase, alpha subunit [Campylobacter jejuni subsp. jejuni 81-176]
Accession:						gi|121613423																		Score:						24.02
Database:						CJejuni81-176																		MW [kDa]:						30
Seq. Coverage [%]:						0.09																		pI:						8.76303
																								No. of Peptides:						1
Cmpd.		No. of Cmpds.	m/z meas.		Δ				z		Rt [min]			Score			Site [%]	P	Range				Sequence										Modification								Type
					m/z [ppm]
437		1	859.46		388.01				3		15.9			24.02				0	66-91				K.ADVSLIFVPAFAVGDSVIEAADAGIK.L																		CID
Protein 98:						conserved hypothetical protein [Campylobacter jejuni subsp. jejuni 81-176]
Accession:						gi|121612979																		Score:						23.88
Database:						CJejuni81-176																		MW [kDa]:						147.6
Seq. Coverage [%]:						0.014																		pI:						6.81395
																								No. of Peptides:						1
Cmpd.		No. of Cmpds.	m/z meas.		Δ				z		Rt [min]			Score			Site [%]	P	Range				Sequence										Modification								Type
					m/z [ppm]
37		2	416.49		1773.32				2		3.4			13.33				0	353-360				K.TALLSTPK.I																		CID
Protein 99:						ATP-dependent protease La [Campylobacter jejuni subsp. jejuni 81-176]
Accession:						gi|121612165																		Score:						23.3
Database:						CJejuni81-176																		MW [kDa]:						90.1
Seq. Coverage [%]:						0.034																		pI:						8.89945
																								No. of Peptides:						1
Modification(s):								Carbamidomethyl, Oxidation
Cmpd.		No. of Cmpds.	m/z meas.		Δ				z		Rt [min]			Score			Site [%]	P	Range				Sequence										Modification								Type
					m/z [ppm]
242		1	829.95		265.123				3		11.2			10.15				1	59-79				K.LENGRNFDEIYNCGVIGTIMR.K										Carbamidomethyl: 13; Oxidation: 20								CID
Protein 100:						ribosomal protein S10 [Campylobacter jejuni subsp. jejuni 81-176]
Accession:						gi|121613565																		Score:						23.24
Database:						CJejuni81-176																		MW [kDa]:						11.7
Seq. Coverage [%]:						0.117																		pI:						10.3491
																								No. of Peptides:						1
Cmpd.		No. of Cmpds.	m/z meas.		Δ				z		Rt [min]			Score			Site [%]	P	Range				Sequence										Modification								Type
					m/z [ppm]
135		1	663.98		170.491				2		8.2			23.24				0	88-99				K.LDLAPEVSVEVR.A																		CID
Protein 101:						cell division protein FtsA [Campylobacter jejuni subsp. jejuni 81-176]
Accession:						gi|121612536																		Score:						23.05
Database:						CJejuni81-176																		MW [kDa]:						50.5
Seq. Coverage [%]:						0.035																		pI:						4.99236
																								No. of Peptides:						2
Cmpd.		No. of Cmpds.	m/z meas.		Δ				z		Rt [min]			Score			Site [%]	P	Range				Sequence										Modification								Type
					m/z [ppm]
37		1	444.41		1479.95				2		3.8			12.21				0	167-174				K.AVELADLR.V																		CID
31		1	437.44		395.923				2		3.8			10.84				1	340-347				R.SVRLATAR.K																		CID
Protein 102:						co-chaperone protein DnaJ [Campylobacter jejuni subsp. jejuni 81-176]
Accession:						gi|121612392																		Score:						23.04
Database:						CJejuni81-176																		MW [kDa]:						41.6
Seq. Coverage [%]:						0.035																		pI:						6.0901
																								No. of Peptides:						1
Modification(s):								Oxidation
Cmpd.		No. of Cmpds.	m/z meas.		Δ				z		Rt [min]			Score			Site [%]	P	Range				Sequence										Modification								Type
					m/z [ppm]
98		1	521.73		286.743				3		6.6			23.04				1	355-367				K.DGMHQEQKGLFEK.I										Oxidation: 3								CID
Protein 103:						adenylosuccinate lyase [Campylobacter jejuni subsp. jejuni 81-176]
Accession:						gi|121612216																		Score:						22.93
Database:						CJejuni81-176																		MW [kDa]:						50.2
Seq. Coverage [%]:						0.043																		pI:						5.8915
																								No. of Peptides:						2
Cmpd.		No. of Cmpds.	m/z meas.		Δ				z		Rt [min]			Score			Site [%]	P	Range				Sequence										Modification								Type
					m/z [ppm]
127		1	720.34		1289.91				1		7.4			11.41				1	8-13				R.EIMAKK.W																		CID
378		1	753.57		196.757				2		13.7			11.52				1	20-32				K.YDAWLKVELAAVK.A																		CID
Protein 104:						cytochrome c oxidase, cbb3-type, subunit III [Campylobacter jejuni subsp. jejuni 81-176]
Accession:						gi|121613252																		Score:						22.75
Database:						CJejuni81-176																		MW [kDa]:						31.1
Seq. Coverage [%]:						0.042																		pI:						4.906
																								No. of Peptides:						1
Cmpd.		No. of Cmpds.	m/z meas.		Δ				z		Rt [min]			Score			Site [%]	P	Range				Sequence										Modification								Type
					m/z [ppm]
117		1	661.88		43.5646				2		7.6			22.75				0	274-285				K.EAVGEYVISLSR.G																		CID
Protein 105:						autoinducer-2 production protein LuxS [Campylobacter jejuni subsp. jejuni 81-176]
Accession:						gi|121613162																		Score:						22.7
Database:						CJejuni81-176																		MW [kDa]:						18.2
Seq. Coverage [%]:						0.061																		pI:						5.94114
																								No. of Peptides:						1
Cmpd.		No. of Cmpds.	m/z meas.		Δ				z		Rt [min]			Score			Site [%]	P	Range				Sequence										Modification								Type
					m/z [ppm]
460		2	1137.03		415.087				1		17.4			22.7				0	30-39				K.GDDISVFDLR.F																		CID
Protein 106:						paralyzed flagella protein PflA [Campylobacter jejuni subsp. jejuni 81-176]
Accession:						gi|121612223																		Score:						22.15
Database:						CJejuni81-176																		MW [kDa]:						90.9
Seq. Coverage [%]:						0.02																		pI:						5.19793
																								No. of Peptides:						1
Modification(s):								Oxidation
Cmpd.		No. of Cmpds.	m/z meas.		Δ				z		Rt [min]			Score			Site [%]	P	Range				Sequence										Modification								Type
					m/z [ppm]
347		1	976.94		-544.319				1		12.7			11.68				0	753-760				R.MQNIQAEK.E										Oxidation: 1								CID
Protein 107:						D-3-phosphoglycerate dehydrogenase [Campylobacter jejuni subsp. jejuni 81-176]
Accession:						gi|121612205																		Score:						21.94
Database:						CJejuni81-176																		MW [kDa]:						57.8
Seq. Coverage [%]:						0.055																		pI:						5.84596
																								No. of Peptides:						2
Modification(s):								Oxidation
Cmpd.		No. of Cmpds.	m/z meas.		Δ				z		Rt [min]			Score			Site [%]	P	Range				Sequence										Modification								Type
					m/z [ppm]
52		1	730.93		301.524				3		5.7			10.31				1	33-51				K.VPKDELMQMLSDVEVAITR.S										Oxidation: 9								CID
125		1	527.64		-334.205				2		7			11.63				1	461-470				K.NKDIPGVIAK.I																		CID
Protein 108:						cytochrome c553 [Campylobacter jejuni subsp. jejuni 81-176]
Accession:						gi|121613690																		Score:						21.85
Database:						CJejuni81-176																		MW [kDa]:						10.8
Seq. Coverage [%]:						0.1																		pI:						9.90524
																								No. of Peptides:						1
Cmpd.		No. of Cmpds.	m/z meas.		Δ				z		Rt [min]			Score			Site [%]	P	Range				Sequence										Modification								Type
					m/z [ppm]
82		1	563.26		783.31				2		5			21.85				0	91-100				K.AIEAHIETLK.-																		CID
Protein 109:						hypothetical protein CJJ81176_0797 [Campylobacter jejuni subsp. jejuni 81-176]
Accession:						gi|121612758																		Score:						21.55
Database:						CJejuni81-176																		MW [kDa]:						39.3
Seq. Coverage [%]:						0.024																		pI:						9.47655
																								No. of Peptides:						1
Cmpd.		No. of Cmpds.	m/z meas.		Δ				z		Rt [min]			Score			Site [%]	P	Range				Sequence										Modification								Type
					m/z [ppm]
22		5	450.61		-375.538				2		3			21.55				1	139-146				K.QAKIEALK.K																		CID
Protein 110:						3-oxoacyl-(acyl-carrier-protein) reductase [Campylobacter jejuni subsp. jejuni 81-176]
Accession:						gi|121612315																		Score:						21.35
Database:						CJejuni81-176																		MW [kDa]:						26.5
Seq. Coverage [%]:						0.04																		pI:						7.19119
																								No. of Peptides:						1
Modification(s):								Carbamidomethyl
Cmpd.		No. of Cmpds.	m/z meas.		Δ				z		Rt [min]			Score			Site [%]	P	Range				Sequence										Modification								Type
					m/z [ppm]
92		1	591.85		80.3745				2		7.3			21.35				0	180-189				R.FNCVTPGFIK.S										Carbamidomethyl: 3								CID
Protein 111:						MiaB-like tRNA modifying enzyme [Campylobacter jejuni subsp. jejuni 81-176]
Accession:						gi|121612428																		Score:						21.3
Database:						CJejuni81-176																		MW [kDa]:						47.1
Seq. Coverage [%]:						0.034																		pI:						9.39675
																								No. of Peptides:						1
Cmpd.		No. of Cmpds.	m/z meas.		Δ				z		Rt [min]			Score			Site [%]	P	Range				Sequence										Modification								Type
					m/z [ppm]
170		1	873.64		142.823				1		9.5			10.99				1	339-345				K.ERLNTLK.S																		CID
Protein 112:						cell shape-determining protein MreB [Campylobacter jejuni subsp. jejuni 81-176]
Accession:						gi|121612694																		Score:						20.92
Database:						CJejuni81-176																		MW [kDa]:						37.6
Seq. Coverage [%]:						0.043																		pI:						5.13059
																								No. of Peptides:						1
Modification(s):								Oxidation
Cmpd.		No. of Cmpds.	m/z meas.		Δ				z		Rt [min]			Score			Site [%]	P	Range				Sequence										Modification								Type
					m/z [ppm]
119		1	857.5		703.549				2		8.2			20.92				1	76-90				R.PMKDGVIADFDMTEK.M										Oxidation: 12								CID
Protein 113:						thiamine-monophosphate kinase, putative [Campylobacter jejuni subsp. jejuni 81-176]
Accession:						gi|121613141																		Score:						20.91
Database:						CJejuni81-176																		MW [kDa]:						30.9
Seq. Coverage [%]:						0.033																		pI:						10.0199
																								No. of Peptides:						1
Cmpd.		No. of Cmpds.	m/z meas.		Δ				z		Rt [min]			Score			Site [%]	P	Range				Sequence										Modification								Type
					m/z [ppm]
56		1	569.69		681.067				2		5.2			20.91				1	1-9				-.MNKEDFIIK.A																		CID
Protein 114:						conserved hypothetical protein [Campylobacter jejuni subsp. jejuni 81-176]
Accession:						gi|121613150																		Score:						20.86
Database:						CJejuni81-176																		MW [kDa]:						26.6
Seq. Coverage [%]:						0.051																		pI:						9.40742
																								No. of Peptides:						1
Cmpd.		No. of Cmpds.	m/z meas.		Δ				z		Rt [min]			Score			Site [%]	P	Range				Sequence										Modification								Type
					m/z [ppm]
218		1	672.36		719.105				2		9.8			20.86				0	74-85				K.DSLITPDLIDLK.T																		CID
Protein 115:						bifunctional purine biosynthesis protein PurH [Campylobacter jejuni subsp. jejuni 81-176]
Accession:						gi|121613431																		Score:						20.53
Database:						CJejuni81-176																		MW [kDa]:						56.4
Seq. Coverage [%]:						0.014																		pI:						5.39177
																								No. of Peptides:						1
Cmpd.		No. of Cmpds.	m/z meas.		Δ				z		Rt [min]			Score			Site [%]	P	Range				Sequence										Modification								Type
					m/z [ppm]
344		1	830.27		-318.567				1		11.7			10.03				1	150-156				K.VIETLKK.G																		CID
Protein 116:						ribosomal protein S3 [Campylobacter jejuni subsp. jejuni 81-176]
Accession:						gi|121612744																		Score:						20.24
Database:						CJejuni81-176																		MW [kDa]:						26
Seq. Coverage [%]:						0.052																		pI:						10.8996
																								No. of Peptides:						1
Cmpd.		No. of Cmpds.	m/z meas.		Δ				z		Rt [min]			Score			Site [%]	P	Range				Sequence										Modification								Type
					m/z [ppm]
59		1	682.35		-715.04				2		5.9			20.24				0	27-38				K.ANLVENIGEDYK.I																		CID
Protein 117:						methyl-accepting chemotaxis protein [Campylobacter jejuni subsp. jejuni 81-176]
Accession:						gi|121613017																		Score:						19.7
Database:						CJejuni81-176																		MW [kDa]:						77.2
Seq. Coverage [%]:						0.019																		pI:						4.86739
																								No. of Peptides:						1
Cmpd.		No. of Cmpds.	m/z meas.		Δ				z		Rt [min]			Score			Site [%]	P	Range				Sequence										Modification								Type
					m/z [ppm]
147		1	732.93		778.46				2		9.5			19.7				1	263-275				K.DVNPNKGAQETYK.A																		CID
Protein 118:						competence protein ComEA [Campylobacter jejuni subsp. jejuni 81-176]
Accession:						gi|121613207																		Score:						19.63
Database:						CJejuni81-176																		MW [kDa]:						8.8
Seq. Coverage [%]:						0.114																		pI:						9.93454
																								No. of Peptides:						1
Cmpd.		No. of Cmpds.	m/z meas.		Δ				z		Rt [min]			Score			Site [%]	P	Range				Sequence										Modification								Type
					m/z [ppm]
189		5	889.47		1115.93				1		7.8			19.63				0	31-39				K.SLNGIGEAK.A																		CID
Protein 119:						NADH-quinone oxidoreductase, C subunit [Campylobacter jejuni subsp. jejuni 81-176]
Accession:						gi|121613082																		Score:						19.22
Database:						CJejuni81-176																		MW [kDa]:						31.3
Seq. Coverage [%]:						0.072																		pI:						8.63821
																								No. of Peptides:						1
Modification(s):								Oxidation
Cmpd.		No. of Cmpds.	m/z meas.		Δ				z		Rt [min]			Score			Site [%]	P	Range				Sequence										Modification								Type
					m/z [ppm]
224		3	767.37		-51.8309				3		10			19.22				1	159-177				R.ILMPDDWFGHPLLKTYPLK.G										Oxidation: 3								CID
Protein 120:						argininosuccinate lyase [Campylobacter jejuni subsp. jejuni 81-176]
Accession:						gi|121613058																		Score:						19.21
Database:						CJejuni81-176																		MW [kDa]:						51.7
Seq. Coverage [%]:						0.015																		pI:						5.44782
																								No. of Peptides:						1
Cmpd.		No. of Cmpds.	m/z meas.		Δ				z		Rt [min]			Score			Site [%]	P	Range				Sequence										Modification								Type
					m/z [ppm]
315		7	880.02		730.332				1		11			19.21				0	3-9				K.NEMWSGR.F																		CID
Protein 121:						DNA-binding response regulator [Campylobacter jejuni subsp. jejuni 81-176]
Accession:						gi|121612729																		Score:						18.99
Database:						CJejuni81-176																		MW [kDa]:						25.5
Seq. Coverage [%]:						0.058																		pI:						5.55823
																								No. of Peptides:						1
Cmpd.		No. of Cmpds.	m/z meas.		Δ				z		Rt [min]			Score			Site [%]	P	Range				Sequence										Modification								Type
					m/z [ppm]
110		1	721.74		488.064				2		7.1			18.99				0	28-40				K.VDIAHEPYIGLSK.L																		CID
Protein 122:						chemotaxis protein MotB, putative [Campylobacter jejuni subsp. jejuni 81-176]
Accession:						gi|121613602																		Score:						18.15
Database:						CJejuni81-176																		MW [kDa]:						36.4
Seq. Coverage [%]:						0.041																		pI:						4.97516
																								No. of Peptides:						1
Cmpd.		No. of Cmpds.	m/z meas.		Δ				z		Rt [min]			Score			Site [%]	P	Range				Sequence										Modification								Type
					m/z [ppm]
40		16	738.58		259.153				2		5.1			18.15				1	105-117				K.QLSKDLNSTLDNK.D																		CID
Protein 123:						[NiFe] hydrogenase maturation protein HypF [Campylobacter jejuni subsp. jejuni 81-176]
Accession:						gi|121613174																		Score:						18.06
Database:						CJejuni81-176																		MW [kDa]:						83.6
Seq. Coverage [%]:						0.026																		pI:						7.76341
																								No. of Peptides:						1
Modification(s):								Oxidation
Cmpd.		No. of Cmpds.	m/z meas.		Δ				z		Rt [min]			Score			Site [%]	P	Range				Sequence										Modification								Type
					m/z [ppm]
256		3	766.87		145.542				3		10.6			18.06				0	301-319				K.IGIMLAYTPLHLLLFEYFK.G										Oxidation: 4								CID
Protein 124:						undecaprenyl diphosphate synthase [Campylobacter jejuni subsp. jejuni 81-176]
Accession:						gi|121612397																		Score:						17.93
Database:						CJejuni81-176																		MW [kDa]:						26.1
Seq. Coverage [%]:						0.041																		pI:						9.60021
																								No. of Peptides:						1
Cmpd.		No. of Cmpds.	m/z meas.		Δ				z		Rt [min]			Score			Site [%]	P	Range				Sequence										Modification								Type
					m/z [ppm]
30		11	530.55		-501.236				2		4.3			17.93				1	110-118				K.ITLVEEKTK.H																		CID
Protein 125:						conserved hypothetical protein [Campylobacter jejuni subsp. jejuni 81-176]
Accession:						gi|121612347																		Score:						17.67
Database:						CJejuni81-176																		MW [kDa]:						18.3
Seq. Coverage [%]:						0.067																		pI:						9.48358
																								No. of Peptides:						1
Cmpd.		No. of Cmpds.	m/z meas.		Δ				z		Rt [min]			Score			Site [%]	P	Range				Sequence										Modification								Type
					m/z [ppm]
12		1	420.72		376.645				3		2.1			17.67				1	122-132				K.VNSSIRGEEIR.V																		CID
Protein 126:						dephospho-CoA kinase [Campylobacter jejuni subsp. jejuni 81-176]
Accession:						gi|121613316																		Score:						17.36
Database:						CJejuni81-176																		MW [kDa]:						23
Seq. Coverage [%]:						0.045																		pI:						9.74493
																								No. of Peptides:						1
Cmpd.		No. of Cmpds.	m/z meas.		Δ				z		Rt [min]			Score			Site [%]	P	Range				Sequence										Modification								Type
					m/z [ppm]
43		4	487.05		-1495.52				2		3.6			17.36				1	148-156				R.DKLSLEAAK.A																		CID
Protein 127:						glutamate synthase, large subunit [Campylobacter jejuni subsp. jejuni 81-176]
Accession:						gi|121613706																		Score:						16.86
Database:						CJejuni81-176																		MW [kDa]:						166.5
Seq. Coverage [%]:						0.005																		pI:						6.9366
																								No. of Peptides:						1
Cmpd.		No. of Cmpds.	m/z meas.		Δ				z		Rt [min]			Score			Site [%]	P	Range				Sequence										Modification								Type
					m/z [ppm]
442		1	880.85		-723.736				1		15.8			16.86				0	124-130				K.LEFLGFR.E																		CID
Protein 128:						flagellar protein, putative [Campylobacter jejuni subsp. jejuni 81-176]
Accession:						gi|121612383																		Score:						16.34
Database:						CJejuni81-176																		MW [kDa]:						31.3
Seq. Coverage [%]:						0.036																		pI:						5.73298
																								No. of Peptides:						1
Cmpd.		No. of Cmpds.	m/z meas.		Δ				z		Rt [min]			Score			Site [%]	P	Range				Sequence										Modification								Type
					m/z [ppm]
248		1	599.6		-1206.99				2		10.8			16.34				0	212-221				R.LFIDHENIAK.L																		CID
Protein 129:						co-chaperone protein GrpE [Campylobacter jejuni subsp. jejuni 81-176]
Accession:						gi|121612117																		Score:						16.32
Database:						CJejuni81-176																		MW [kDa]:						20.4
Seq. Coverage [%]:						0.068																		pI:						4.81639
																								No. of Peptides:						1
Cmpd.		No. of Cmpds.	m/z meas.		Δ				z		Rt [min]			Score			Site [%]	P	Range				Sequence										Modification								Type
					m/z [ppm]
20		1	743.47		146.126				2		3.4			16.32				1	46-57				K.YMRANAEFENIK.K																		CID
Protein 130:						D-isomer specific 2-hydroxyacid dehydrogenase family protein [Campylobacter jejuni subsp. jejuni 81-176]
Accession:						gi|121613285																		Score:						16.06
Database:						CJejuni81-176																		MW [kDa]:						34.9
Seq. Coverage [%]:						0.032																		pI:						6.38011
																								No. of Peptides:						1
Modification(s):								Carbamidomethyl
Cmpd.		No. of Cmpds.	m/z meas.		Δ				z		Rt [min]			Score			Site [%]	P	Range				Sequence										Modification								Type
					m/z [ppm]
99		3	588.26		-81.727				2		7.5			16.06				1	56-65				K.DVIDACKNLK.L										Carbamidomethyl: 6								CID
Protein 131:						dimethylsulfoxide reductase, chain B [Campylobacter jejuni subsp. jejuni 81-176]
Accession:						gi|121613356																		Score:						15.98
Database:						CJejuni81-176																		MW [kDa]:						23.9
Seq. Coverage [%]:						0.041																		pI:						8.87693
																								No. of Peptides:						1
Cmpd.		No. of Cmpds.	m/z meas.		Δ				z		Rt [min]			Score			Site [%]	P	Range				Sequence										Modification								Type
					m/z [ppm]
319		1	916.39		-170.431				1		14			15.98				1	154-162				R.ALKAGDITK.L																		CID
Protein 132:						mechanosensitive ion channel family protein [Campylobacter jejuni subsp. jejuni 81-176]
Accession:						gi|121612739																		Score:						15.79
Database:						CJejuni81-176																		MW [kDa]:						60.8
Seq. Coverage [%]:						0.021																		pI:						9.1859
																								No. of Peptides:						1
Modification(s):								Oxidation
Cmpd.		No. of Cmpds.	m/z meas.		Δ				z		Rt [min]			Score			Site [%]	P	Range				Sequence										Modification								Type
					m/z [ppm]
116		1	783.98		183.096				2		6.8			15.79				0	446-456				R.FFMFFEHWGMR.I										Oxidation: 3, 10								CID
Protein 133:						ABC transporter, ATP-binding protein [Campylobacter jejuni subsp. jejuni 81-176]
Accession:						gi|121612754																		Score:						15.65
Database:						CJejuni81-176																		MW [kDa]:						27
Seq. Coverage [%]:						0.024																		pI:						9.35667
																								No. of Peptides:						1
Cmpd.		No. of Cmpds.	m/z meas.		Δ				z		Rt [min]			Score			Site [%]	P	Range				Sequence										Modification								Type
					m/z [ppm]
246		4	742.85		578.36				1		9.1			15.65				1	73-78				K.DPLNKR.A																		CID
Protein 134:						putative methyltransferase [Campylobacter jejuni subsp. jejuni 81-176]
Accession:						gi|121613209																		Score:						15.59
Database:						CJejuni81-176																		MW [kDa]:						29.6
Seq. Coverage [%]:						0.035																		pI:						6.28884
																								No. of Peptides:						1
Cmpd.		No. of Cmpds.	m/z meas.		Δ				z		Rt [min]			Score			Site [%]	P	Range				Sequence										Modification								Type
					m/z [ppm]
88		1	537.85		-815.222				2		6.6			15.59				0	228-236				K.EILEMIEAK.I																		CID
Protein 135:						GTP-binding protein LepA [Campylobacter jejuni subsp. jejuni 81-176]
Accession:						gi|121612549																		Score:						15.25
Database:						CJejuni81-176																		MW [kDa]:						66.5
Seq. Coverage [%]:						0.013																		pI:						5.54985
																								No. of Peptides:						1
Cmpd.		No. of Cmpds.	m/z meas.		Δ				z		Rt [min]			Score			Site [%]	P	Range				Sequence										Modification								Type
					m/z [ppm]
430		2	929.64		66.8665				1		13.7			15.25				1	539-546				K.IIARETVK.S																		CID
Protein 136:						succinate dehydrogenase, C subunit [Campylobacter jejuni subsp. jejuni 81-176]
Accession:						gi|121613438																		Score:						15.2
Database:						CJejuni81-176																		MW [kDa]:						31.4
Seq. Coverage [%]:						0.025																		pI:						9.52553
																								No. of Peptides:						1
Cmpd.		No. of Cmpds.	m/z meas.		Δ				z		Rt [min]			Score			Site [%]	P	Range				Sequence										Modification								Type
					m/z [ppm]
135		1	762.39		35.6473				1		7.5			15.2				0	164-170				K.ESSTNPK.S																		CID
Protein 137:						membrane-bound lytic murein transglycosylase D, putative [Campylobacter jejuni subsp. jejuni 81-176]
Accession:						gi|121612334																		Score:						15.17
Database:						CJejuni81-176																		MW [kDa]:						42.8
Seq. Coverage [%]:						0.016																		pI:						9.9617
																								No. of Peptides:						1
Cmpd.		No. of Cmpds.	m/z meas.		Δ				z		Rt [min]			Score			Site [%]	P	Range				Sequence										Modification								Type
					m/z [ppm]
14		1	759.82		-780.391				1		2.9			15.17				0	28-33				R.QMNVLR.N																		CID
Protein 138:						capsular biosynthesis sugar kinase, putative [Campylobacter jejuni subsp. jejuni 81-176]
Accession:						gi|121613167																		Score:						15.14
Database:						CJejuni81-176																		MW [kDa]:						38.1
Seq. Coverage [%]:						0.041																		pI:						6.29715
																								No. of Peptides:						1
Modification(s):								Oxidation
Cmpd.		No. of Cmpds.	m/z meas.		Δ				z		Rt [min]			Score			Site [%]	P	Range				Sequence										Modification								Type
					m/z [ppm]
188		1	779.4		-0.89554				2		7.8			15.14				1	221-234				K.LGDEKSLEAMHAIK.Q										Oxidation: 10								CID
Protein 139:						ribonucleoside-diphosphate reductase, alpha subunit [Campylobacter jejuni subsp. jejuni 81-176]
Accession:						gi|121613048																		Score:						14.98
Database:						CJejuni81-176																		MW [kDa]:						90
Seq. Coverage [%]:						0.015																		pI:						5.2688
																								No. of Peptides:						1
Cmpd.		No. of Cmpds.	m/z meas.		Δ				z		Rt [min]			Score			Site [%]	P	Range				Sequence										Modification								Type
					m/z [ppm]
87		1	681.84		702.176				2		6.1			14.98				1	372-383				K.DESITKEIVEAK.E																		CID
Protein 140:						quinone-reactive Ni/Fe-hydrogenase, small subunit [Campylobacter jejuni subsp. jejuni 81-176]
Accession:						gi|121613368																		Score:						14.89
Database:						CJejuni81-176																		MW [kDa]:						39.2
Seq. Coverage [%]:						0.044																		pI:						5.83312
																								No. of Peptides:						1
Cmpd.		No. of Cmpds.	m/z meas.		Δ				z		Rt [min]			Score			Site [%]	P	Range				Sequence										Modification								Type
					m/z [ppm]
147		1	843.02		-477.441				2		8.3			14.89				1	318-333				R.KFDTVFGLGADSVSDK.I																		CID
Protein 141:						hypothetical protein CJJ81176_1341 [Campylobacter jejuni subsp. jejuni 81-176]
Accession:						gi|121612531																		Score:						14.84
Database:						CJejuni81-176																		MW [kDa]:						48
Seq. Coverage [%]:						0.026																		pI:						5.43575
																								No. of Peptides:						1
Modification(s):								Oxidation
Cmpd.		No. of Cmpds.	m/z meas.		Δ				z		Rt [min]			Score			Site [%]	P	Range				Sequence										Modification								Type
					m/z [ppm]
123		1	603.23		-93.3073				2		7.3			14.84				0	354-364				K.SLEHGMGMSIK.T										Oxidation: 8								CID
Protein 142:						conserved hypothetical protein [Campylobacter jejuni subsp. jejuni 81-176]
Accession:						gi|121582689																		Score:						14.8
Database:						CJejuni81-176																		MW [kDa]:						48.6
Seq. Coverage [%]:						0.026																		pI:						9.37914
																								No. of Peptides:						1
Cmpd.		No. of Cmpds.	m/z meas.		Δ				z		Rt [min]			Score			Site [%]	P	Range				Sequence										Modification								Type
					m/z [ppm]
80		3	644.42		883.486				2		6.9			14.8				1	81-91				K.INDLLNDKVDK.I																		CID
Protein 143:						16S rRNA processing protein RimM [Campylobacter jejuni subsp. jejuni 81-176]
Accession:						gi|121612604																		Score:						14.78
Database:						CJejuni81-176																		MW [kDa]:						21.2
Seq. Coverage [%]:						0.061																		pI:						6.23179
																								No. of Peptides:						1
Cmpd.		No. of Cmpds.	m/z meas.		Δ				z		Rt [min]			Score			Site [%]	P	Range				Sequence										Modification								Type
					m/z [ppm]
138		1	641.91		905.911				2		8			14.78				1	1-11				-.MSEKDFVQVAK.L																		CID
Protein 144:						radical SAM domain protein [Campylobacter jejuni subsp. jejuni 81-176]
Accession:						gi|121613371																		Score:						14.78
Database:						CJejuni81-176																		MW [kDa]:						41.2
Seq. Coverage [%]:						0.037																		pI:						9.27513
																								No. of Peptides:						1
Cmpd.		No. of Cmpds.	m/z meas.		Δ				z		Rt [min]			Score			Site [%]	P	Range				Sequence										Modification								Type
					m/z [ppm]
20		2	631.3		-44.9689				2		3.4			14.78				1	311-323				K.ESIQSAGGAKSAR.G																		CID
Protein 145:						chemotaxis protein CheV [Campylobacter jejuni subsp. jejuni 81-176]
Accession:						gi|121612376																		Score:						14.78
Database:						CJejuni81-176																		MW [kDa]:						35.8
Seq. Coverage [%]:						0.066																		pI:						4.77651
																								No. of Peptides:						1
Cmpd.		No. of Cmpds.	m/z meas.		Δ				z		Rt [min]			Score			Site [%]	P	Range				Sequence										Modification								Type
					m/z [ppm]
446		1	782.37		363.113				3		15.6			14.78				0	47-67				K.IPSLTELPGVPDYIEGIFDLR.G																		CID
Protein 146:						undecaprenol kinase, putative [Campylobacter jejuni subsp. jejuni 81-176]
Accession:						gi|121612212																		Score:						14.58
Database:						CJejuni81-176																		MW [kDa]:						29.7
Seq. Coverage [%]:						0.037																		pI:						9.39744
																								No. of Peptides:						1
Cmpd.		No. of Cmpds.	m/z meas.		Δ				z		Rt [min]			Score			Site [%]	P	Range				Sequence										Modification								Type
					m/z [ppm]
84		1	590.33		22.9903				2		6			14.58				0	127-136				R.INSLEEISFK.Q																		CID
Protein 147:						protease DO [Campylobacter jejuni subsp. jejuni 81-176]
Accession:						gi|121613042																		Score:						14.47
Database:						CJejuni81-176																		MW [kDa]:						51
Seq. Coverage [%]:						0.021																		pI:						9.41414
																								No. of Peptides:						1
Cmpd.		No. of Cmpds.	m/z meas.		Δ				z		Rt [min]			Score			Site [%]	P	Range				Sequence										Modification								Type
					m/z [ppm]
435		4	934		-479.017				1		14			14.47				0	309-318				K.GSSADEAGLK.R																		CID
Protein 148:						ribosomal protein L25 [Campylobacter jejuni subsp. jejuni 81-176]
Accession:						gi|121612154																		Score:						14.17
Database:						CJejuni81-176																		MW [kDa]:						19.4
Seq. Coverage [%]:						0.118																		pI:						10.2352
																								No. of Peptides:						1
Cmpd.		No. of Cmpds.	m/z meas.		Δ				z		Rt [min]			Score			Site [%]	P	Range				Sequence										Modification								Type
					m/z [ppm]
221		1	761.84		-302.58				3		10			14.17				1	21-41				R.DGYLIANIYGKGLENINAAFK.V																		CID
Protein 149:						1-deoxy-D-xylulose 5-phosphate reductoisomerase [Campylobacter jejuni subsp. jejuni 81-176]
Accession:						gi|121612425																		Score:						13.99
Database:						CJejuni81-176																		MW [kDa]:						39.6
Seq. Coverage [%]:						0.031																		pI:						9.82864
																								No. of Peptides:						1
Cmpd.		No. of Cmpds.	m/z meas.		Δ				z		Rt [min]			Score			Site [%]	P	Range				Sequence										Modification								Type
					m/z [ppm]
85		1	585.83		-26.7774				2		5			13.99				1	102-112				K.ELGKNIALANK.E																		CID
Protein 150:						hypothetical protein CJJ81176_0593 [Campylobacter jejuni subsp. jejuni 81-176]
Accession:						gi|121612906																		Score:						13.79
Database:						CJejuni81-176																		MW [kDa]:						17.9
Seq. Coverage [%]:						0.032																		pI:						9.15669
																								No. of Peptides:						1
Cmpd.		No. of Cmpds.	m/z meas.		Δ				z		Rt [min]			Score			Site [%]	P	Range				Sequence										Modification								Type
					m/z [ppm]
64		1	604.64		452.618				1		5.2			13.79				1	20-24				K.DKTIK.T																		CID
Protein 151:						DNA polymerase type I [Campylobacter jejuni subsp. jejuni 81-176]
Accession:						gi|121613724																		Score:						13.73
Database:						CJejuni81-176																		MW [kDa]:						100.8
Seq. Coverage [%]:						0.028																		pI:						5.80455
																								No. of Peptides:						1
Modification(s):								Oxidation
Cmpd.		No. of Cmpds.	m/z meas.		Δ				z		Rt [min]			Score			Site [%]	P	Range				Sequence										Modification								Type
					m/z [ppm]
450		1	927.68		226.322				3		15.6			13.73				1	787-811				K.PMQIAMYERESINSILQGSAADVIK.L										Oxidation: 2								CID
Protein 152:						cytochrome c family protein [Campylobacter jejuni subsp. jejuni 81-176]
Accession:						gi|121612148																		Score:						13.66
Database:						CJejuni81-176																		MW [kDa]:						78.9
Seq. Coverage [%]:						0.022																		pI:						9.41477
																								No. of Peptides:						1
Modification(s):								Carbamidomethyl, Oxidation
Cmpd.		No. of Cmpds.	m/z meas.		Δ				z		Rt [min]			Score			Site [%]	P	Range				Sequence										Modification								Type
					m/z [ppm]
465		1	923.19		336.684				2		17.6			13.66				1	161-175				R.MYFGDVPSCRDCHGK.G										Carbamidomethyl: 9, 12; Oxidation: 1								CID
Protein 153:						HIT family protein [Campylobacter jejuni subsp. jejuni 81-176]
Accession:						gi|121612369																		Score:						13.65
Database:						CJejuni81-176																		MW [kDa]:						14.6
Seq. Coverage [%]:						0.075																		pI:						5.39253
																								No. of Peptides:						1
Cmpd.		No. of Cmpds.	m/z meas.		Δ				z		Rt [min]			Score			Site [%]	P	Range				Sequence										Modification								Type
					m/z [ppm]
147		2	513.48		-648.727				2		8.1			13.65				1	99-107				R.EAIKLDLPK.F																		CID
Protein 154:						glycyl-tRNA synthetase, beta subunit [Campylobacter jejuni subsp. jejuni 81-176]
Accession:						gi|121612141																		Score:						13.56
Database:						CJejuni81-176																		MW [kDa]:						76.4
Seq. Coverage [%]:						0.024																		pI:						5.53246
																								No. of Peptides:						1
Modification(s):								Oxidation
Cmpd.		No. of Cmpds.	m/z meas.		Δ				z		Rt [min]			Score			Site [%]	P	Range				Sequence										Modification								Type
					m/z [ppm]
125		1	907.96		5.52883				2		7.6			13.56				1	341-356				K.LAKMTYLEGLGTMQDK.S										Oxidation: 4								CID
Protein 155:						penicillin-binding protein [Campylobacter jejuni subsp. jejuni 81-176]
Accession:						gi|121613241																		Score:						13.54
Database:						CJejuni81-176																		MW [kDa]:						68.4
Seq. Coverage [%]:						0.027																		pI:						0
																								No. of Peptides:						1
Cmpd.		No. of Cmpds.	m/z meas.		Δ				z		Rt [min]			Score			Site [%]	P	Range				Sequence										Modification								Type
					m/z [ppm]
210		1	582.51		316.47				3		9.3			13.54				1	492-507				K.TMQNVLINVIEKGTGK.K																		CID
Protein 156:						putative glycosyl transferase [Campylobacter jejuni subsp. jejuni 81-176]
Accession:						gi|121612127																		Score:						13.39
Database:						CJejuni81-176																		MW [kDa]:						86.4
Seq. Coverage [%]:						0.008																		pI:						9.7882
																								No. of Peptides:						1
Cmpd.		No. of Cmpds.	m/z meas.		Δ				z		Rt [min]			Score			Site [%]	P	Range				Sequence										Modification								Type
					m/z [ppm]
72		1	685.77		-999.243				1		6.8			13.39				1	26-31				R.VLQKAK.F																		CID
Protein 157:						thymidylate synthase, flavin-dependent [Campylobacter jejuni subsp. jejuni 81-176]
Accession:						gi|121613393																		Score:						13.38
Database:						CJejuni81-176																		MW [kDa]:						23.8
Seq. Coverage [%]:						0.034																		pI:						8.90021
																								No. of Peptides:						1
Cmpd.		No. of Cmpds.	m/z meas.		Δ				z		Rt [min]			Score			Site [%]	P	Range				Sequence										Modification								Type
					m/z [ppm]
150		1	887.99		-549.841				1		8.7			13.38				1	35-41				K.DKELIDR.V																		CID
Protein 158:						conserved hypothetical protein [Campylobacter jejuni subsp. jejuni 81-176]
Accession:						gi|121612251																		Score:						13.15
Database:						CJejuni81-176																		MW [kDa]:						15.7
Seq. Coverage [%]:						0.089																		pI:						9.68858
																								No. of Peptides:						1
Cmpd.		No. of Cmpds.	m/z meas.		Δ				z		Rt [min]			Score			Site [%]	P	Range				Sequence										Modification								Type
					m/z [ppm]
98		1	665.79		-95.6808				2		7.4			13.15				0	78-89				R.ANAVFEPNLEVK.K																		CID
Protein 159:						ATPase, ParA family [Campylobacter jejuni subsp. jejuni 81-176]
Accession:						gi|121613262																		Score:						13.14
Database:						CJejuni81-176																		MW [kDa]:						31.8
Seq. Coverage [%]:						0.069																		pI:						7.65515
																								No. of Peptides:						1
Cmpd.		No. of Cmpds.	m/z meas.		Δ				z		Rt [min]			Score			Site [%]	P	Range				Sequence										Modification								Type
					m/z [ppm]
171		1	768.02		377.436				3		10.3			13.14				1	98-117				K.PNLWLIPGESGDEILKYNDK.N																		CID
Protein 160:						dihydroorotase, homodimeric type [Campylobacter jejuni subsp. jejuni 81-176]
Accession:						gi|121613442																		Score:						13.09
Database:						CJejuni81-176																		MW [kDa]:						38.5
Seq. Coverage [%]:						0.054																		pI:						5.58243
																								No. of Peptides:						1
Cmpd.		No. of Cmpds.	m/z meas.		Δ				z		Rt [min]			Score			Site [%]	P	Range				Sequence										Modification								Type
					m/z [ppm]
201		1	714.04		-485.69				3		10.6			13.09				1	317-334				K.YNQVVPYMAGEILKFQLK.H																		CID
Protein 161:						type II restriction-modification enzyme [Campylobacter jejuni subsp. jejuni 81-176]
Accession:						gi|121612693																		Score:						13.09
Database:						CJejuni81-176																		MW [kDa]:						145.2
Seq. Coverage [%]:						0.004																		pI:						6.70607
																								No. of Peptides:						1
Cmpd.		No. of Cmpds.	m/z meas.		Δ				z		Rt [min]			Score			Site [%]	P	Range				Sequence										Modification								Type
					m/z [ppm]
116		1	310.95		895.653				2		6.9			13.09				1	350-354				K.EKSTR.K																		CID
Protein 162:						GTP-binding protein Era [Campylobacter jejuni subsp. jejuni 81-176]
Accession:						gi|121613147																		Score:						12.96
Database:						CJejuni81-176																		MW [kDa]:						33.1
Seq. Coverage [%]:						0.041																		pI:						9.41338
																								No. of Peptides:						1
Modification(s):								Oxidation
Cmpd.		No. of Cmpds.	m/z meas.		Δ				z		Rt [min]			Score			Site [%]	P	Range				Sequence										Modification								Type
					m/z [ppm]
1		2	616.87		-772.994				2		2.5			12.96				1	235-246				K.GMLIGKEGATLK.R										Oxidation: 2								CID
Protein 163:						primosomal protein N' [Campylobacter jejuni subsp. jejuni 81-176]
Accession:						gi|121613171																		Score:						12.95
Database:						CJejuni81-176																		MW [kDa]:						71.2
Seq. Coverage [%]:						0.029																		pI:						9.66043
																								No. of Peptides:						1
Cmpd.		No. of Cmpds.	m/z meas.		Δ				z		Rt [min]			Score			Site [%]	P	Range				Sequence										Modification								Type
					m/z [ppm]
421		1	1010.53		-504.859				2		14.9			12.95				1	429-446				K.NFNENKIDILIGTSMLAK.G																		CID
Protein 164:						membrane protein, putative [Campylobacter jejuni subsp. jejuni 81-176]
Accession:						gi|121612943																		Score:						12.84
Database:						CJejuni81-176																		MW [kDa]:						22.9
Seq. Coverage [%]:						0.033																		pI:						7.74383
																								No. of Peptides:						1
Cmpd.		No. of Cmpds.	m/z meas.		Δ				z		Rt [min]			Score			Site [%]	P	Range				Sequence										Modification								Type
					m/z [ppm]
349		1	813.57		1273.48				1		12.2			12.84				1	83-89				K.IPRVVTK.L																		CID
Protein 165:						conserved hypothetical protein [Campylobacter jejuni subsp. jejuni 81-176]
Accession:						gi|121613092																		Score:						12.79
Database:						CJejuni81-176																		MW [kDa]:						26.1
Seq. Coverage [%]:						0.047																		pI:						10.2812
																								No. of Peptides:						1
Cmpd.		No. of Cmpds.	m/z meas.		Δ				z		Rt [min]			Score			Site [%]	P	Range				Sequence										Modification								Type
					m/z [ppm]
263		1	596.26		-125.133				2		10.2			12.79				1	76-85				K.DDELIFLAKK.Y																		CID
Protein 166:						isocitrate dehydrogenase, NADP-dependent [Campylobacter jejuni subsp. jejuni 81-176]
Accession:						gi|121612541																		Score:						12.79
Database:						CJejuni81-176																		MW [kDa]:						86.3
Seq. Coverage [%]:						0.012																		pI:						7.00976
																								No. of Peptides:						1
Modification(s):								Oxidation
Cmpd.		No. of Cmpds.	m/z meas.		Δ				z		Rt [min]			Score			Site [%]	P	Range				Sequence										Modification								Type
					m/z [ppm]
13		1	551.76		-1006.14				2		2.9			12.79				0	524-532				K.IMITLVQNR.L										Oxidation: 2								CID
Protein 167:						GTP cyclohydrolase I [Campylobacter jejuni subsp. jejuni 81-176]
Accession:						gi|121612522																		Score:						12.74
Database:						CJejuni81-176																		MW [kDa]:						21.8
Seq. Coverage [%]:						0.037																		pI:						9.56094
																								No. of Peptides:						1
Modification(s):								Carbamidomethyl, Oxidation
Cmpd.		No. of Cmpds.	m/z meas.		Δ				z		Rt [min]			Score			Site [%]	P	Range				Sequence										Modification								Type
					m/z [ppm]
159		1	489.11		-1207.55				2		9.2			12.74				0	144-150				R.HMCVEMR.G										Carbamidomethyl: 3; Oxidation: 2								CID
Protein 168:						ribosomal protein S16 [Campylobacter jejuni subsp. jejuni 81-176]
Accession:						gi|121612199																		Score:						12.62
Database:						CJejuni81-176																		MW [kDa]:						8.7
Seq. Coverage [%]:						0.093																		pI:						10.5993
																								No. of Peptides:						1
Cmpd.		No. of Cmpds.	m/z meas.		Δ				z		Rt [min]			Score			Site [%]	P	Range				Sequence										Modification								Type
					m/z [ppm]
66		2	790.64		1511.83				1		6.7			12.62				0	19-25				R.IVVTDSR.K																		CID
Protein 169:						Na+/H+ antiporter NhaA [Campylobacter jejuni subsp. jejuni 81-176]
Accession:						gi|121612709																		Score:						12.61
Database:						CJejuni81-176																		MW [kDa]:						42.3
Seq. Coverage [%]:						0.024																		pI:						9.45791
																								No. of Peptides:						1
Cmpd.		No. of Cmpds.	m/z meas.		Δ				z		Rt [min]			Score			Site [%]	P	Range				Sequence										Modification								Type
					m/z [ppm]
16		1	342.95		1167.8				3		2.5			12.61				1	315-323				K.LAKLPENIK.Y																		CID
Protein 170:						selenide, water dikinase [Campylobacter jejuni subsp. jejuni 81-176]
Accession:						gi|121612650																		Score:						12.57
Database:						CJejuni81-176																		MW [kDa]:						33.6
Seq. Coverage [%]:						0.026																		pI:						4.72516
																								No. of Peptides:						1
Cmpd.		No. of Cmpds.	m/z meas.		Δ				z		Rt [min]			Score			Site [%]	P	Range				Sequence										Modification								Type
					m/z [ppm]
260		1	885.13		607.326				1		11			12.57				1	293-300				K.IIAKVVNK.Q																		CID
Protein 171:						formate dehydrogenase accessory protein FdhD [Campylobacter jejuni subsp. jejuni 81-176]
Accession:						gi|121613024																		Score:						12.55
Database:						CJejuni81-176																		MW [kDa]:						28.6
Seq. Coverage [%]:						0.038																		pI:						5.70223
																								No. of Peptides:						1
Cmpd.		No. of Cmpds.	m/z meas.		Δ				z		Rt [min]			Score			Site [%]	P	Range				Sequence										Modification								Type
					m/z [ppm]
95		1	588.25		-148.153				2		7.5			12.55				0	2-11				M.DPLFTTQILK.Y																		CID
Protein 172:						type I restriction-modification enzyme, R subunit [Campylobacter jejuni subsp. jejuni 81-176]
Accession:						gi|121612641																		Score:						12.55
Database:						CJejuni81-176																		MW [kDa]:						115.8
Seq. Coverage [%]:						0.008																		pI:						6.33254
																								No. of Peptides:						1
Modification(s):								Oxidation
Cmpd.		No. of Cmpds.	m/z meas.		Δ				z		Rt [min]			Score			Site [%]	P	Range				Sequence										Modification								Type
					m/z [ppm]
191		1	879.85		1563.6				1		9.1			12.55				0	558-565				K.GMIVSISR.S										Oxidation: 2								CID
Protein 173:						S-adenosyl-methyltransferase MraW [Campylobacter jejuni subsp. jejuni 81-176]
Accession:						gi|121613568																		Score:						12.51
Database:						CJejuni81-176																		MW [kDa]:						35.8
Seq. Coverage [%]:						0.026																		pI:						9.75764
																								No. of Peptides:						1
Cmpd.		No. of Cmpds.	m/z meas.		Δ				z		Rt [min]			Score			Site [%]	P	Range				Sequence										Modification								Type
					m/z [ppm]
330		1	963.7		154.679				1		13.1			12.51				0	178-185				K.ELYQIIGK.G																		CID
Protein 174:						phosphoribosylamine--glycine ligase [Campylobacter jejuni subsp. jejuni 81-176]
Accession:						gi|121613087																		Score:						12.45
Database:						CJejuni81-176																		MW [kDa]:						45.3
Seq. Coverage [%]:						0.026																		pI:						9.07256
																								No. of Peptides:						1
Cmpd.		No. of Cmpds.	m/z meas.		Δ				z		Rt [min]			Score			Site [%]	P	Range				Sequence										Modification								Type
					m/z [ppm]
55		1	588.26		-973.47				2		7.6			12.45				1	1-11				-.MKIMILGSGAR.E																		CID
Protein 175:						CMP-Neu5Ac synthetase [Campylobacter jejuni subsp. jejuni 81-176]
Accession:						gi|121613508																		Score:						12.4
Database:						CJejuni81-176																		MW [kDa]:						25
Seq. Coverage [%]:						0.063																		pI:						9.50138
																								No. of Peptides:						1
Cmpd.		No. of Cmpds.	m/z meas.		Δ				z		Rt [min]			Score			Site [%]	P	Range				Sequence										Modification								Type
					m/z [ppm]
362		1	538.98		20.4529				3		13.4			12.4				1	167-180				K.TYMSNGAIYILKIK.E																		CID
Protein 176:						conserved domain protein [Campylobacter jejuni subsp. jejuni 81-176]
Accession:						gi|121613122																		Score:						12.34
Database:						CJejuni81-176																		MW [kDa]:						45
Seq. Coverage [%]:						0.015																		pI:						10.0194
																								No. of Peptides:						1
Cmpd.		No. of Cmpds.	m/z meas.		Δ				z		Rt [min]			Score			Site [%]	P	Range				Sequence										Modification								Type
					m/z [ppm]
323		1	762.06		-1815.58				1		11.6			12.34				1	282-287				K.FKNNLK.K																		CID
Protein 177:						tRNA(Ile)-lysidine synthetase [Campylobacter jejuni subsp. jejuni 81-176]
Accession:						gi|121613548																		Score:						12.32
Database:						CJejuni81-176																		MW [kDa]:						38
Seq. Coverage [%]:						0.062																		pI:						9.62914
																								No. of Peptides:						1
Modification(s):								Carbamidomethyl
Cmpd.		No. of Cmpds.	m/z meas.		Δ				z		Rt [min]			Score			Site [%]	P	Range				Sequence										Modification								Type
					m/z [ppm]
332		1	806.36		-469.184				3		12.7			12.32				1	268-287				K.IALAYKNEQAIVFEYETCQK.L										Carbamidomethyl: 18								CID
Protein 178:						hypothetical protein CJJ81176_0807 [Campylobacter jejuni subsp. jejuni 81-176]
Accession:						gi|121612971																		Score:						12.31
Database:						CJejuni81-176																		MW [kDa]:						6.8
Seq. Coverage [%]:						0.404																		pI:						0
																								No. of Peptides:						1
Modification(s):								Oxidation
Cmpd.		No. of Cmpds.	m/z meas.		Δ				z		Rt [min]			Score			Site [%]	P	Range				Sequence										Modification								Type
					m/z [ppm]
213		1	902.02		547.55				3		10.4			12.31				0	1-23				-.MVFLIPLLIIIGVIFGIDYVYFK.N										Oxidation: 1								CID
Protein 179:						capsular polysaccharide ABC transporter, ATP-binding protein [Campylobacter jejuni subsp. jejuni 81-176]
Accession:						gi|121612633																		Score:						12.26
Database:						CJejuni81-176																		MW [kDa]:						24.6
Seq. Coverage [%]:						0.123																		pI:						9.39849
																								No. of Peptides:						1
Modification(s):								Carbamidomethyl, Oxidation
Cmpd.		No. of Cmpds.	m/z meas.		Δ				z		Rt [min]			Score			Site [%]	P	Range				Sequence										Modification								Type
					m/z [ppm]
464		1	984.17		-288.828				3		17.8			12.26				1	24-50				K.NFTFEFPENCSIGLMGGNGAGKSTLMR.L										Carbamidomethyl: 10; Oxidation: 26								CID
Protein 180:						cysteinyl-tRNA synthetase [Campylobacter jejuni subsp. jejuni 81-176]
Accession:						gi|121612326																		Score:						12.2
Database:						CJejuni81-176																		MW [kDa]:						53.6
Seq. Coverage [%]:						0.032																		pI:						5.67994
																								No. of Peptides:						1
Cmpd.		No. of Cmpds.	m/z meas.		Δ				z		Rt [min]			Score			Site [%]	P	Range				Sequence										Modification								Type
					m/z [ppm]
378		1	865.1		138.536				2		13.8			12.2				1	445-459				K.KITLLDTPNGTIWEK.I																		CID
Protein 181:						cyclic peptide ABC transporter, ATP-binding protein/permease [Campylobacter jejuni subsp. jejuni 81-176]
Accession:						gi|121613099																		Score:						12.07
Database:						CJejuni81-176																		MW [kDa]:						62.5
Seq. Coverage [%]:						0.015																		pI:						9.13298
																								No. of Peptides:						1
Cmpd.		No. of Cmpds.	m/z meas.		Δ				z		Rt [min]			Score			Site [%]	P	Range				Sequence										Modification								Type
					m/z [ppm]
384		1	1064.04		488.264				1		15.3			12.07				0	312-319				K.THYISEWK.K																		CID
Protein 182:						molybdenum cofactor biosynthesis protein MoaC [Campylobacter jejuni subsp. jejuni 81-176]
Accession:						gi|121613195																		Score:						12.03
Database:						CJejuni81-176																		MW [kDa]:						17.1
Seq. Coverage [%]:						0.108																		pI:						9.55019
																								No. of Peptides:						1
Cmpd.		No. of Cmpds.	m/z meas.		Δ				z		Rt [min]			Score			Site [%]	P	Range				Sequence										Modification								Type
					m/z [ppm]
49		1	561.15		-337.216				3		3.7			12.03				1	50-66				K.KGPVLQTAIIAAIMGAK.K																		CID
Protein 183:						ABC transporter, periplasmic substrate-binding protein, putative [Campylobacter jejuni subsp. jejuni 81-176]
Accession:						gi|121612777																		Score:						11.91
Database:						CJejuni81-176																		MW [kDa]:						33
Seq. Coverage [%]:						0.034																		pI:						9.26381
																								No. of Peptides:						1
Modification(s):								Oxidation
Cmpd.		No. of Cmpds.	m/z meas.		Δ				z		Rt [min]			Score			Site [%]	P	Range				Sequence										Modification								Type
					m/z [ppm]
31		1	597.15		-294.545				2		3			11.91				1	225-234				K.DIKESTMILK.K										Oxidation: 7								CID
Protein 184:						phosphatase, Ppx/GppA family [Campylobacter jejuni subsp. jejuni 81-176]
Accession:						gi|121613352																		Score:						11.81
Database:						CJejuni81-176																		MW [kDa]:						55.2
Seq. Coverage [%]:						0.025																		pI:						10.0899
																								No. of Peptides:						1
Cmpd.		No. of Cmpds.	m/z meas.		Δ				z		Rt [min]			Score			Site [%]	P	Range				Sequence										Modification								Type
					m/z [ppm]
15		3	616.88		883.149				2		2.5			11.81				0	5-16				K.TAVVDLGSNSIR.M																		CID
Protein 185:						transformation system protein [Campylobacter jejuni subsp. jejuni 81-176]
Accession:						gi|121612126																		Score:						11.73
Database:						CJejuni81-176																		MW [kDa]:						23.3
Seq. Coverage [%]:						0.046																		pI:						9.70333
																								No. of Peptides:						1
Cmpd.		No. of Cmpds.	m/z meas.		Δ				z		Rt [min]			Score			Site [%]	P	Range				Sequence										Modification								Type
					m/z [ppm]
22		1	522.75		810.605				2		5			11.73				1	107-115				K.ILNISDLKK.S																		CID
Protein 186:						GDP-mannose 4,6-dehydratase [Campylobacter jejuni subsp. jejuni 81-176]
Accession:						gi|121613306																		Score:						11.73
Database:						CJejuni81-176																		MW [kDa]:						39.2
Seq. Coverage [%]:						0.023																		pI:						6.13474
																								No. of Peptides:						1
Cmpd.		No. of Cmpds.	m/z meas.		Δ				z		Rt [min]			Score			Site [%]	P	Range				Sequence										Modification								Type
					m/z [ppm]
24		1	842.64		292.326				1		4.2			11.73				0	185-192				R.MGTHSGPR.R																		CID
Protein 187:						conserved hypothetical protein [Campylobacter jejuni subsp. jejuni 81-176]
Accession:						gi|121612761																		Score:						11.64
Database:						CJejuni81-176																		MW [kDa]:						25.5
Seq. Coverage [%]:						0.056																		pI:						9.66588
																								No. of Peptides:						1
Cmpd.		No. of Cmpds.	m/z meas.		Δ				z		Rt [min]			Score			Site [%]	P	Range				Sequence										Modification								Type
					m/z [ppm]
15		1	466.64		854.163				3		2.7			11.64				0	142-153				K.VEFFAISQVDNK.F																		CID
Protein 188:						phosphopantothenoylcysteine decarboxylase/phosphopantothenate--cysteine ligase [Campylobacter jejuni subsp. jejuni 81-176]
Accession:						gi|121612856																		Score:						11.64
Database:						CJejuni81-176																		MW [kDa]:						43.3
Seq. Coverage [%]:						0.021																		pI:						9.15249
																								No. of Peptides:						1
Cmpd.		No. of Cmpds.	m/z meas.		Δ				z		Rt [min]			Score			Site [%]	P	Range				Sequence										Modification								Type
					m/z [ppm]
275		1	974.07		527.511				1		11.6			11.64				1	247-254				K.DLKELLDK.N																		CID
Protein 189:						ribosomal protein L24 [Campylobacter jejuni subsp. jejuni 81-176]
Accession:						gi|121613673																		Score:						11.62
Database:						CJejuni81-176																		MW [kDa]:						8.3
Seq. Coverage [%]:						0.078																		pI:						10.3885
																								No. of Peptides:						1
Modification(s):								Oxidation
Cmpd.		No. of Cmpds.	m/z meas.		Δ				z		Rt [min]			Score			Site [%]	P	Range				Sequence										Modification								Type
					m/z [ppm]
159		1	706.36		1314.43				1		8.6			11.62				1	1-6				-.MAVKLK.I										Oxidation: 1								CID
Protein 190:						amino acid-binding protein [Campylobacter jejuni subsp. jejuni 81-176]
Accession:						gi|121613400																		Score:						11.61
Database:						CJejuni81-176																		MW [kDa]:						28.8
Seq. Coverage [%]:						0.059																		pI:						9.48818
																								No. of Peptides:						1
Cmpd.		No. of Cmpds.	m/z meas.		Δ				z		Rt [min]			Score			Site [%]	P	Range				Sequence										Modification								Type
					m/z [ppm]
104		1	584.58		-661.91				3		7			11.61				1	79-93				K.IDLIMSSMTITDERK.K																		CID
Protein 191:						hypothetical protein CJJ81176_1647 [Campylobacter jejuni subsp. jejuni 81-176]
Accession:						gi|121613615																		Score:						11.59
Database:						CJejuni81-176																		MW [kDa]:						6.2
Seq. Coverage [%]:						0.383																		pI:						3.72583
																								No. of Peptides:						1
Cmpd.		No. of Cmpds.	m/z meas.		Δ				z		Rt [min]			Score			Site [%]	P	Range				Sequence										Modification								Type
					m/z [ppm]
430		1	804.41		415.211				3		14.6			11.59				1	1-23				-.MVSDVSMGNANLMTAVNTSVLKK.S																		CID
Protein 192:						glycerol-3-phosphate transporter, authentic frameshift [Campylobacter jejuni subsp. jejuni 81-176]
Accession:						gi|121612520																		Score:						11.57
Database:						CJejuni81-176																		MW [kDa]:						33.5
Seq. Coverage [%]:						0.064																		pI:						8.95405
																								No. of Peptides:						1
Cmpd.		No. of Cmpds.	m/z meas.		Δ				z		Rt [min]			Score			Site [%]	P	Range				Sequence										Modification								Type
					m/z [ppm]
202		1	746.74		-467.188				3		9.5			11.57				1	167-185				R.FGLISWLPIYLLETKGFNK.E																		CID
Protein 193:						general glycosylation pathway protein [Campylobacter jejuni subsp. jejuni 81-176]
Accession:						gi|121613107																		Score:						11.53
Database:						CJejuni81-176																		MW [kDa]:						41.3
Seq. Coverage [%]:						0.038																		pI:						9.36461
																								No. of Peptides:						1
Modification(s):								Oxidation
Cmpd.		No. of Cmpds.	m/z meas.		Δ				z		Rt [min]			Score			Site [%]	P	Range				Sequence										Modification								Type
					m/z [ppm]
136		1	820.87		-664.253				2		7.2			11.53				1	96-109				R.PNYIALMARMFGNK.T										Oxidation: 7								CID
Protein 194:						thiG protein [Campylobacter jejuni subsp. jejuni 81-176]
Accession:						gi|121613413																		Score:						11.51
Database:						CJejuni81-176																		MW [kDa]:						27.6
Seq. Coverage [%]:						0.058																		pI:						7.47272
																								No. of Peptides:						1
Cmpd.		No. of Cmpds.	m/z meas.		Δ				z		Rt [min]			Score			Site [%]	P	Range				Sequence										Modification								Type
					m/z [ppm]
250		1	817.15		875.029				2		11.3			11.51				0	52-66				R.ANTGEIANILDYIPK.N																		CID
Protein 195:						ModE repressor domain protein [Campylobacter jejuni subsp. jejuni 81-176]
Accession:						gi|121612427																		Score:						11.47
Database:						CJejuni81-176																		MW [kDa]:						26.8
Seq. Coverage [%]:						0.03																		pI:						10.1464
																								No. of Peptides:						1
Cmpd.		No. of Cmpds.	m/z meas.		Δ				z		Rt [min]			Score			Site [%]	P	Range				Sequence										Modification								Type
					m/z [ppm]
291		1	793.63		1502.15				1		11.6			11.47				1	92-98				K.SMRSALK.T																		CID
Protein 196:						flagellum-specific ATP synthase FliI [Campylobacter jejuni subsp. jejuni 81-176]
Accession:						gi|121613240																		Score:						11.46
Database:						CJejuni81-176																		MW [kDa]:						50.5
Seq. Coverage [%]:						0.033																		pI:						5.52317
																								No. of Peptides:						1
Cmpd.		No. of Cmpds.	m/z meas.		Δ				z		Rt [min]			Score			Site [%]	P	Range				Sequence										Modification								Type
[truncated: 305 more rows]

## Sheet: Table S3
Table S3. Replicate 2.
Protein 1:						flagellin B [Campylobacter jejuni subsp. jejuni 81-176]
Accession:						gi|121612545																		Score:						2872.8
Database:						CJejuni81-176																		MW [kDa]:						59.5
Seq. Coverage [%]:						0.681																		pI:						5.46507
																								No. of Peptides:						36
Modification(s):								Oxidation
Cmpd.		No. of Cmpds.	m/z meas.		Δ				z		Rt [min]			Score			Site [%]	P	Range				Sequence										Modification								Type
					m/z [ppm]
25		15	564.79		-57.0309				2		3.1			101.23				0	5-15				R.INTNVAALNAK.A																		CID
9		5	424.55		-417.325				2		2.5			50.34				0	24-31				K.SLDASLSR.L																		CID
133		14	889.73		345.292				2		6.9			143.69				0	38-55				R.INSAADDASGMAIADSLR.S																		CID
95		18	897.77		389.62				2		6.1			129.22				0	38-55				R.INSAADDASGMAIADSLR.S										Oxidation: 11								CID
264		4	1251.07		347.399				2		9.8			111.13				0	56-80				R.SQANTLGQAISNGNDALGILQTADK.A																		CID
1		1	417.58		-299.083				2		1.1			17.49				0	81-87				K.AMDEQLK.I																		CID
10		3	351.45		-777.449				2		2.7			43.76				0	88-93				K.ILDTIK.T																		CID
8		3	609.29		-32.276				2		2.5			76.22				0	96-107				K.ATQAAQDGQSLK.T																		CID
10		5	525.28		22.0378				2		2.6			58				0	110-118				R.TMLQADINK.L										Oxidation: 2								CID
15		8	517.27		-1.86887				2		3.1			62.65				0	110-118				R.TMLQADINK.L																		CID
168		6	949.65		733.415				2		8.7			60.77				0	119-135				K.LMEELDNIANTTSFNGK.Q																		CID
151		13	957.45		520.946				2		7.2			115.23				0	119-135				K.LMEELDNIANTTSFNGK.Q										Oxidation: 2								CID
238		2	1256.32		153.375				2		9.5			85.81				0	136-158				K.QLLSGNFTNQEFQIGASSNQTVK.A																		CID
3		4	482.13		-267.312				2		1.3			62.65				0	159-168				K.ATIGATQSSK.I																		CID
270		21	921.48		-6.31157				2		10.2			126.41				0	174-191				R.FETGAQSFTSGVVGLTIK.N																		CID
42		17	550.3		79.2887				2		3.8			65.74				0	192-200				K.NYNGIEDFK.F																		CID
359		2	778.28		-596.381				3		11.8			34.87				0	201-223				K.FDNVVISTSVGTGLGALAEEINK.S																		CID
12		4	426.61		-316.139				2		2.7			39.52				0	238-245				K.TTGVYAIK.E																		CID
149		12	876.86		474.476				2		7.8			90.43				0	246-262				K.EGTTSQEFAINGVTIGK.I																		CID
193		2	1033.04		490.031				2		8.2			36.29				1	263-282				K.IEYKDGDGNGSLISAINAVK.D																		CID
148		17	765.99		128.541				2		7.2			97.99				0	267-282				K.DGDGNGSLISAINAVK.D																		CID
28		1	738.19		422.232				2		3.2			42.17				1	292-305				K.DENGKLVLTSADGR.G																		CID
12		4	466.12		-308.836				2		2.6			62.83				0	297-305				K.LVLTSADGR.G																		CID
117		13	772.11		235.855				2		6.8			97.05				0	309-324				K.ITGDIGVGSGILANQK.E																		CID
14		1	559.37		-20.334				1		2.7			16.05				0	330-334				R.LSLVK.N																		CID
95		9	895.89		-15.9985				2		5.7			114.99				0	370-386				K.GQISATNADAMGFNSYK.G										Oxidation: 11								CID
125		13	888.05		161.193				2		6.8			133.1				0	370-386				K.GQISATNADAMGFNSYK.G																		CID
35		2	847.94		16.7606				2		3.4			108.02				0	468-484				K.TTAANTTDETAGVTTLK.G																		CID
423		7	1067.42		358.409				2		14			99.9				0	485-504				K.GAMAVMDIAETAITNLDQIR.A																		CID
386		7	1075.38		320.9				2		12.6			95.82				0	485-504				K.GAMAVMDIAETAITNLDQIR.A										Oxidation: 3								CID
357		7	1075.09		51.1413				2		11.9			85.18				0	485-504				K.GAMAVMDIAETAITNLDQIR.A										Oxidation: 6								CID
307		3	1083.51		440.911				2		10.7			109.29				0	485-504				K.GAMAVMDIAETAITNLDQIR.A										Oxidation: 3, 6								CID
316		9	886.85		423.023				3		11			45.7				0	505-529				R.ADIGSIQNQVTSTINNITVTQVNVK.A																		CID
58		14	716.98		230.215				2		4.4			121.67				0	537-549				R.DVDFASESANYSK.A																		CID
214		4	841.74		381.83				3		8.6			77.54				0	550-573				K.ANILAQSGSYAMAQANSSQQNVLR.L																		CID
169		7	847.1		412.921				3		7.7			54.05				0	550-573				K.ANILAQSGSYAMAQANSSQQNVLR.L										Oxidation: 12								CID
Protein 2:						flagellar hook protein FlgE [Campylobacter jejuni subsp. jejuni 81-176]
Accession:						gi|121613214																		Score:						2792.66
Database:						CJejuni81-176																		MW [kDa]:						89.4
Seq. Coverage [%]:						0.654																		pI:						5.00572
																								No. of Peptides:						44
Modification(s):								Carbamidomethyl, Oxidation
Cmpd.		No. of Cmpds.	m/z meas.		Δ				z		Rt [min]			Score			Site [%]	P	Range				Sequence										Modification								Type
					m/z [ppm]
311		1	1126.43		193.215				3		10.7			14.4				0	4-35				R.SLWSGVSGLQAHQVAMDVEGNNISNVNTTGFK.Y										Oxidation: 16								CID
92		2	674.4		124.418				2		6.1			52.85				0	39-50				R.ADFGTMFSQTVK.I										Oxidation: 6								CID
180		4	666.41		137.104				2		7.9			76.19				0	39-50				R.ADFGTMFSQTVK.I																		CID
209		2	915.77		306.479				2		8.7			85.67				0	60-78				R.GGSNPLQIGLGVSVSSTTR.I																		CID
318		1	1151.59		489.79				2		10.9			26.84				0	91-112				K.NTDVAINGDGFFMVSDDGGLTR.Y																		CID
254		1	926.01		567.166				2		9.6			46.27				0	153-169				R.TPQNIFIDPGMHIPAAK.S																		CID
191		1	933.57		93.6776				2		8.3			22.81				0	153-169				R.TPQNIFIDPGMHIPAAK.S										Oxidation: 11								CID
28		3	616.84		818.249				2		3.9			73.77				0	177-189				K.ANLNSGLSVGTAK.T																		CID
151		2	774.85		585.911				2		7.3			83.45				0	190-203				K.TPIYGLDSVHGFNK.K																		CID
103		3	860.12		259.298				2		6.3			100.49				0	210-224				K.NENDTGITQFYTTSK.N																		CID
56		4	576.27		-16.1783				2		5.2			48.78				0	233-243				K.GVDCAALFNGK.G										Carbamidomethyl: 4								CID
116		2	713.82		678.669				2		6.8			71.43				0	251-263				R.DGQGIWVSYADSK.F																		CID
326		1	1078.65		112.245				2		11			39.45				0	314-332				K.SLDQAIEYINTFTAPTDTR.E																		CID
137		1	1150.16		113.929				2		7.1			79.47				1	342-363				R.KADGSGIEFINTNADGTTDNMK.N																		CID
105		2	772.67		409.938				3		6.4			52.41				1	342-363				R.KADGSGIEFINTNADGTTDNMK.N										Oxidation: 21								CID
155		2	1086.17		173.578				2		7.5			73.09				0	343-363				K.ADGSGIEFINTNADGTTDNMK.N																		CID
87		5	807.43		17.6798				2		5.7			101.26				0	364-378				K.NIDLVVNQANTAGER.H																		CID
139		1	713.72		500.777				3		7.1			13.14				1	396-415				R.KQGANSVWIPGNNPVNGTER.I																		CID
144		2	1005.64		146.17				2		7.7			24.54				0	397-415				K.QGANSVWIPGNNPVNGTER.I																		CID
4		2	455.18		-218.442				2		2.7			48.39				0	416-423				R.IQIVTAHK.Y																		CID
80		5	679.97		142.725				2		5.5			90.31				0	462-474				R.NAVNGSLLNTTVR.T																		CID
154		2	1169.19		168.422				2		7.4			136.33				0	492-514				R.YGVDYDGSGGFEADGSDVNEGVK.V																		CID
288		1	1008.87		344.054				3		10.2			15.47				0	515-543				K.VTVGATGEFIISNPNVQSTPPNGIVQNNR.R																		CID
186		1	917.92		-41.1316				2		8			54.84				0	544-559				R.RPHDISFNVTAYTDAK.G																		CID
257		3	686.93		116.31				2		9.6			76.56				0	562-573				K.VSTNMAFTNIFK.G																		CID
164		2	695.27		607.946				2		8.3			46.47				0	562-573				K.VSTNMAFTNIFK.G										Oxidation: 5								CID
93		4	668.55		319.876				2		6			69.11				0	574-586				K.GFDGVLTVGNSNR.Q																		CID
455		1	1246.13		406.568				2		15.4			131.33				0	587-609				R.QSEQLFLSAFSAGLEIYDSLGSK.H																		CID
63		2	550.8		-15.5656				2		5.4			31.38				0	610-618				K.HTLEVQFVK.Q																		CID
173		1	932.48		46.8327				2		8.5			16.83				0	619-634				K.QSTTQDGGNEWQMIIR.V																		CID
152		2	940.59		166.105				2		7.4			73.87				0	619-634				K.QSTTQDGGNEWQMIIR.V										Oxidation: 13								CID
208		2	1175.69		497.08				2		8.6			96.33				0	635-657				R.VPEPAEINTTGEGPNNIIVGTAR.F																		CID
65		4	713.96		177.205				2		5			96.55				0	658-670				R.FNNDGSLANYSPK.T																		CID
110		3	908		591.532				2		6.6			47.5				0	671-687				K.TINFSPNNGAAPNQQIK.L																		CID
121		4	575.75		784.688				2		6.7			36.78				0	732-742				K.GNILGEFTNGK.T																		CID
323		1	718.68		458.874				3		11			45.51				0	749-769				K.MAMASVANNSGLEEIGGNLFK.V																		CID
292		1	1085.14		111.177				2		10.3			59.28				0	749-769				K.MAMASVANNSGLEEIGGNLFK.V										Oxidation: 1								CID
255		2	1093.5		442.053				2		9.6			71.34				0	749-769				K.MAMASVANNSGLEEIGGNLFK.V										Oxidation: 1, 3								CID
36		5	808.84		515.138				2		4.5			104.03				0	770-787				K.VTANSGAIVVGEAGTGGR.G																		CID
31		3	719.89		61.4637				2		4.1			65.14				0	792-804				K.TSALEMSNVDLSR.S										Oxidation: 6								CID
100		2	711.99		199.062				2		6.3			86.09				0	792-804				K.TSALEMSNVDLSR.S																		CID
193		1	593.31		-90.5229				2		8.3			60.47				0	805-814				R.SLTELIIIQR.G																		CID
330		2	911.02		576.251				2		11.1			73.59				0	822-837				K.TISTSDQMLQTLIQLK.Q																		CID
249		2	918.75		280.041				2		9.4			72.85				0	822-837				K.TISTSDQMLQTLIQLK.Q										Oxidation: 8								CID
Protein 3:						flagellin B [Campylobacter jejuni subsp. jejuni 81-176]
Accession:						gi|121612455																		Score:						2621.8
Database:						CJejuni81-176																		MW [kDa]:						59.7
Seq. Coverage [%]:						0.644																		pI:						5.406
																								No. of Peptides:						33
Modification(s):								Oxidation
Cmpd.		No. of Cmpds.	m/z meas.		Δ				z		Rt [min]			Score			Site [%]	P	Range				Sequence										Modification								Type
					m/z [ppm]
162		1	1204.74		106.376				2		7.5			52.99				0	5-27				R.INTNIGALNAHANSVVNSNELDK.S																		CID
133		14	889.73		345.292				2		6.9			143.69				0	38-55				R.INSAADDASGMAIADSLR.S																		CID
95		18	897.77		389.62				2		6.1			129.22				0	38-55				R.INSAADDASGMAIADSLR.S										Oxidation: 11								CID
246		1	1243.23		476.347				2		9.3			90.23				0	56-80				R.SQAATLGQAINNGNDAIGILQTADK.A																		CID
1		1	417.58		-299.083				2		1.1			17.49				0	81-87				K.AMDEQLK.I																		CID
10		3	351.45		-777.449				2		2.7			43.76				0	88-93				K.ILDTIK.T																		CID
8		3	609.29		-32.276				2		2.5			76.22				0	96-107				K.ATQAAQDGQSLK.T																		CID
10		5	525.28		22.0378				2		2.6			58				0	110-118				R.TMLQADINK.L										Oxidation: 2								CID
15		8	517.27		-1.86887				2		3.1			62.65				0	110-118				R.TMLQADINK.L																		CID
168		6	949.65		733.415				2		8.7			60.77				0	119-135				K.LMEELDNIANTTSFNGK.Q																		CID
151		13	957.45		520.946				2		7.2			115.23				0	119-135				K.LMEELDNIANTTSFNGK.Q										Oxidation: 2								CID
238		2	1256.32		153.375				2		9.5			85.81				0	136-158				K.QLLSGNFTNQEFQIGASSNQTVK.A																		CID
3		4	482.13		-267.312				2		1.3			62.65				0	159-168				K.ATIGATQSSK.I																		CID
270		21	921.48		-6.31157				2		10.2			126.41				0	174-191				R.FETGAQSFTSGVVGLTIK.N																		CID
42		17	550.3		79.2887				2		3.8			65.74				0	192-200				K.NYNGIEDFK.F																		CID
359		2	778.28		-596.381				3		11.8			34.87				0	201-223				K.FDNVVISTSVGTGLGALAEEINK.S																		CID
12		4	426.61		-316.139				2		2.7			39.52				0	238-245				K.TTGVYAIK.E																		CID
281		2	1127.71		123.15				2		10.1			73.89				0	246-266				K.EGTTSQDFAINGVVIGQINYK.D																		CID
100		4	808.6		856.864				2		6.4			60.06				0	267-282				K.DGDNNGQLVSAINAVK.D																		CID
28		1	738.19		422.232				2		3.2			42.17				1	292-305				K.DENGKLVLTSADGR.G																		CID
12		4	466.12		-308.836				2		2.6			62.83				0	297-305				K.LVLTSADGR.G																		CID
117		13	772.11		235.855				2		6.8			97.05				0	309-324				K.ITGDIGVGSGILANQK.E																		CID
14		1	559.37		-20.334				1		2.7			16.05				0	330-334				R.LSLVK.N																		CID
125		13	888.05		161.193				2		6.8			133.1				0	370-386				K.GQISATNADAMGFNSYK.G																		CID
95		9	895.89		-15.9985				2		5.7			114.99				0	370-386				K.GQISATNADAMGFNSYK.G										Oxidation: 11								CID
35		2	847.94		16.7606				2		3.4			108.02				0	468-484				K.TTAANTTDETAGVTTLK.G																		CID
423		7	1067.42		358.409				2		14			99.9				0	485-504				K.GAMAVMDIAETAITNLDQIR.A																		CID
386		7	1075.38		320.9				2		12.6			95.82				0	485-504				K.GAMAVMDIAETAITNLDQIR.A										Oxidation: 3								CID
357		7	1075.09		51.1413				2		11.9			85.18				0	485-504				K.GAMAVMDIAETAITNLDQIR.A										Oxidation: 6								CID
307		3	1083.51		440.911				2		10.7			109.29				0	485-504				K.GAMAVMDIAETAITNLDQIR.A										Oxidation: 3, 6								CID
93		4	708.9		116.362				2		6.1			126.25				0	537-549				R.DVDFASESANFSK.Y																		CID
247		1	872.08		-25.8112				3		9.6			47.67				0	550-573				K.YNILAQSGSYAMSQANAVQQNVLK.L										Oxidation: 12								CID
292		2	867.26		564.311				3		10.7			84.28				0	550-573				K.YNILAQSGSYAMSQANAVQQNVLK.L																		CID
Protein 4:						major outer membrane protein [Campylobacter jejuni subsp. jejuni 81-176]
Accession:						gi|121612668																		Score:						1386.98
Database:						CJejuni81-176																		MW [kDa]:						45.7
Seq. Coverage [%]:						0.658																		pI:						4.56537
																								No. of Peptides:						21
Modification(s):								Oxidation
Cmpd.		No. of Cmpds.	m/z meas.		Δ				z		Rt [min]			Score			Site [%]	P	Range				Sequence										Modification								Type
					m/z [ppm]
85		20	480.08		-377.828				2		4.3			64.49				0	31-39				K.DVDVSGVLR.Y																		CID
6		2	480.07		-289.227				2		2.5			23				0	42-49				R.YDTGNFDK.N																		CID
106		1	769.38		467.03				3		7.2			10.25				1	42-61				R.YDTGNFDKNFVNNSNLNNSK.Q																		CID
15		16	683.27		642.476				2		2.8			73.18				0	50-61				K.NFVNNSNLNNSK.Q																		CID
188		12	748.39		12.5302				2		9.6			113.49				0	68-81				R.AQVNFSAAIADNFK.A																		CID
204		9	1039.96		457.596				2		9.3			100.87				0	82-101				K.AFVQFDYNAADGGYGANGIK.N																		CID
41		1	591.44		133.07				1		4.1			13.6				0	106-110				K.GLFVR.Q																		CID
223		30	1044.08		518.642				2		9.6			117.5				0	111-129				R.QLYLTYTNEDVATSVIAGK.Q																		CID
207		6	1115.7		556.793				2		10			64.21				0	130-150				K.QQLNTIWTDNGVDGLVGTGIK.V																		CID
469		8	1066.32		424.576				3		16.6			53.14				0	151-181				K.VVNNSIDGLTLAAFAVDSFMAEEQGADLLGK.S																		CID
441		11	1071.6		374.257				3		16			39.29				0	151-181				K.VVNNSIDGLTLAAFAVDSFMAEEQGADLLGK.S										Oxidation: 20								CID
77		17	543.16		665.919				2		5.1			53.38				0	269-278				R.HANGNLFALK.G																		CID
253		15	1051.65		621.052				2		10.5			122.27				0	279-298				K.GSIEVNGWDASLGGLYYGDK.E																		CID
232		1	1179.64		62.689				2		10.1			37.71				1	279-300				K.GSIEVNGWDASLGGLYYGDKEK.A																		CID
319		1	1464.33		64.6927				2		12.5			91.3				0	301-328				K.ASTVVIEDQGNLGSLLAGEEIFYTTGSR.L																		CID
269		25	969.77		306.104				2		11.3			139.3				0	336-352				R.NIFGYVTGGYTFNETVR.V																		CID
61		26	557.2		-147.84				2		4.6			77.52				0	353-363				R.VGADFVYGGTK.T																		CID
4		4	542.75		-41.8581				2		2.4			63.19				0	364-374				K.TEATNHLGGGK.K																		CID
8		9	393.62		-318.087				2		2.2			58.18				1	375-381				K.KLEAVAR.V																		CID
318		2	1050.65		468.12				3		11.9			34.77				0	390-417				K.LNFSAFYSYVNLDQGVNTNESADHSTVR.L																		CID
8		8	368.03		-525.806				2		2.7			36.34				0	418-423				R.LQALYK.F																		CID
Protein 5:						hypothetical protein CJJ81176_0127 [Campylobacter jejuni subsp. jejuni 81-176]
Accession:						gi|121613576																		Score:						919.93
Database:						CJejuni81-176																		MW [kDa]:						49.3
Seq. Coverage [%]:						0.521																		pI:						5.52825
																								No. of Peptides:						18
Modification(s):								Oxidation
Cmpd.		No. of Cmpds.	m/z meas.		Δ				z		Rt [min]			Score			Site [%]	P	Range				Sequence										Modification								Type
					m/z [ppm]
460		2	824.86		580.853				3		16.2			71.94				0	49-69				K.SIEDFFEEFADNFGIEYGITK.D																		CID
200		1	804.18		562.941				3		9.2			42.57				0	79-100				K.STVAVNDTDPQFAQALQNAYQK.A																		CID
138		1	669.32		-41.4391				2		7.8			54.05				0	101-111				K.AMLNLQSEFIR.D										Oxidation: 2								CID
179		1	661.47		181.024				2		8.8			64.37				0	101-111				K.AMLNLQSEFIR.D																		CID
39		1	579.29		-68.8212				2		3.6			71.13				0	152-162				K.LTQLAGAQLDK.A																		CID
80		1	717.79		-68.239				2		5.6			93.14				0	166-178				K.DLGIDTNSLSEDR.K																		CID
284		1	768.95		273.362				3		11.2			32.36				0	191-212				K.TMTNAIGSMSGLVPVQTIVTQR.R																		CID
220		1	774.4		424.387				3		9.6			44.81				0	191-212				K.TMTNAIGSMSGLVPVQTIVTQR.R										Oxidation: 9								CID
147		1	540.75		222.149				3		8.1			58.73				1	213-227				R.RGEYDVGVIAVISNK.T																		CID
66		1	460.61		-321.249				2		5			25.33				0	249-256				K.AISEYLPK.D																		CID
112		1	534.73		-88.3985				2		6.9			66.81				0	260-268				K.GFLNEYGIR.L																		CID
466		1	1190.1		-23.0505				2		16.4			45.77				0	306-327				K.ETALTMADAAIIEFINTNLSLK.D																		CID
439		1	799.45		455.914				3		15.2			15.6				0	306-327				K.ETALTMADAAIIEFINTNLSLK.D										Oxidation: 6								CID
56		2	635.38		103.755				2		4.3			45.59				0	331-341				R.TTGDTYEEIIK.Q																		CID
148		1	864.53		507.799				3		8.1			72.07				0	342-364				K.QSINVNDSSTQEQTQNITNIIDK.V																		CID
122		1	903.55		681.908				2		7.3			28.78				0	386-401				K.WSYTSENGIEHVGAVR.F																		CID
139		2	989.58		118.176				2		7.9			64.38				0	402-418				R.FYSYENLANTNEALNSK.S																		CID
97		1	608		405.864				2		6.5			22.5				0	435-445				R.SSNVVNSMDDF.-																		CID
Protein 6:						outer membrane protein, OMP85 family [Campylobacter jejuni subsp. jejuni 81-176]
Accession:						gi|121612878																		Score:						784.08
Database:						CJejuni81-176																		MW [kDa]:						83.1
Seq. Coverage [%]:						0.238																		pI:						5.46219
																								No. of Peptides:						13
Cmpd.		No. of Cmpds.	m/z meas.		Δ				z		Rt [min]			Score			Site [%]	P	Range				Sequence										Modification								Type
					m/z [ppm]
177		1	581.96		197.379				2		7.9			59.49				0	53-62				K.INTAILNLYK.Q																		CID
188		1	632.86		81.484				2		8.2			45.8				0	136-145				K.SYFDTIVEYK.K																		CID
297		1	932.07		98.3337				2		10.4			83.31				0	148-163				K.TLENTDGLELEFIVNR.G																		CID
136		1	790.54		144.781				2		7			66.56				0	164-178				R.GENIIIDNVHLSGAK.K																		CID
172		1	734.95		109.466				2		7.8			74.73				0	180-192				K.FSYSDIEPAVVNK.E																		CID
14		1	577.28		3.75102				2		3.2			54.18				0	210-219				K.VFELSNDSSR.I																		CID
45		1	487.09		-367.931				2		4.8			44.51				0	291-298				K.TINIEDIR.K																		CID
349		1	829.82		86.9679				3		11.7			38.51				0	303-324				K.TIETQSADLGYAFVEVYPDIQK.N																		CID
35		1	690.44		139.487				2		4.4			90.28				0	325-336				K.NDQTQEATVVFK.V																		CID
141		1	742.96		117.61				2		7.1			71.86				0	364-375				R.ELYITEGNLYNR.T																		CID
147		1	571.3		25.4467				2		7.3			48.57				0	497-506				K.NYGFDITVGR.Q																		CID
291		1	869.05		333.008				3		10.5			34.48				0	564-589				R.SGIIASTSLEYAGLGGDQEFISSSSK.F																		CID
187		2	745.5		167.244				2		8.1			71.8				0	615-626				K.VWDEGYLPINQR.I																		CID
Protein 7:						fibronectin type III domain protein [Campylobacter jejuni subsp. jejuni 81-176]
Accession:						gi|121613534																		Score:						714.06
Database:						CJejuni81-176																		MW [kDa]:						46.1
Seq. Coverage [%]:						0.456																		pI:						5.83284
																								No. of Peptides:						15
Modification(s):								Oxidation
Cmpd.		No. of Cmpds.	m/z meas.		Δ				z		Rt [min]			Score			Site [%]	P	Range				Sequence										Modification								Type
					m/z [ppm]
34		1	542.2		-161.669				2		3.2			11.12				0	33-42				K.EPAVNESLPK.V																		CID
22		1	486.14		-287.178				2		2.9			38.04				0	126-134				K.VIEVSTAPR.L																		CID
250		2	884.54		55.1325				2		10.5			43.11				0	135-150				R.LEAVPFVQAVTNLPNR.I																		CID
120		1	1114.65		110.424				2		7.2			62.5				0	188-206				R.LNAEYIDSDLKPNENSSYR.I																		CID
127		1	531.8		900.93				2		7.5			17.69				0	207-216				R.IIAVSFNGIK.S																		CID
329		1	1072.71		671.579				2		12.4			29.2				0	247-263				K.IMLTWDAPTYEDFSYYK.V																		CID
314		1	1080.59		557.848				2		12			53.88				0	247-263				K.IMLTWDAPTYEDFSYYK.V										Oxidation: 2								CID
300		1	867.42		528.921				2		11.7			36.14				0	264-279				K.VYSTSSSFLPFSVLAK.T																		CID
89		1	827.86		553.602				2		5.9			69.85				1	280-294				K.TDKNSYEDIVEGVGK.S																		CID
88		1	655.38		95.8975				2		5.9			86.38				0	283-294				K.NSYEDIVEGVGK.S																		CID
73		1	831.98		87.1508				2		5.4			42.21				1	300-314				K.VTMVDKDGLESPMPK.D										Oxidation: 13								CID
100		1	824.1		230.558				2		6.6			47.66				1	300-314				K.VTMVDKDGLESPMPK.D																		CID
376		1	1072.03		456.81				3		13.5			42.19				0	321-350				K.TLGNPLAPSIILAQSTSEGINLEWSDNDTR.A																		CID
32		1	556.63		-255.379				2		3.1			43.06				0	359-368				R.YGGEQNAVFK.G																		CID
317		2	1062.53		447.629				2		12.1			91.03				0	380-399				K.ALPGVEYSYEVIAIDSAGLR.S																		CID
Protein 8:						RND efflux system, outer membrane lipoprotein CmeC [Campylobacter jejuni subsp. jejuni 81-176]
Accession:						gi|121612467																		Score:						681.53
Database:						CJejuni81-176																		MW [kDa]:						55.4
Seq. Coverage [%]:						0.213																		pI:						4.98274
																								No. of Peptides:						8
Modification(s):								Oxidation
Cmpd.		No. of Cmpds.	m/z meas.		Δ				z		Rt [min]			Score			Site [%]	P	Range				Sequence										Modification								Type
					m/z [ppm]
172		1	820.01		722.786				2		8.2			103				0	213-227				K.FQVGAVGEYELAQAR.A																		CID
127		1	791.52		173.74				2		7.1			85.79				0	228-241				R.ANLESMALQYNEAK.L																		CID
76		1	799.48		125.144				2		5.4			78.78				0	228-241				R.ANLESMALQYNEAK.L										Oxidation: 6								CID
190		1	761.97		733.39				2		8.5			84.58				0	253-265				K.ILTSNDLNDILYK.N																		CID
88		1	681.48		146.136				2		5.9			104.47				0	301-312				K.LTQQNYLVGVAR.T																		CID
374		1	853.22		522.283				3		12.5			39.95				1	368-389				K.LNKDEAFVNYQNTLITAFGEIR.Y																		CID
282		1	902		92.1271				2		10.5			119.04				0	423-437				R.YDIGEMSLQDYLEAR.Q																		CID
278		1	802.52		744.474				2		10.4			65.92				0	438-451				R.QNWLNAAVAFNNIK.Y																		CID
Protein 9:						lipoprotein, putative [Campylobacter jejuni subsp. jejuni 81-176]
Accession:						gi|121613530																		Score:						657.81
Database:						CJejuni81-176																		MW [kDa]:						22.4
Seq. Coverage [%]:						0.531																		pI:						9.6551
																								No. of Peptides:						10
Modification(s):								Oxidation
Cmpd.		No. of Cmpds.	m/z meas.		Δ				z		Rt [min]			Score			Site [%]	P	Range				Sequence										Modification								Type
					m/z [ppm]
89		3	579.8		-47.4187				2		5.7			81				1	35-45				K.KGDALTLGLDR.Q																		CID
83		2	515.68		-193.907				2		5.4			59.09				0	36-45				K.GDALTLGLDR.Q																		CID
266		1	1025.54		384.114				3		10.5			39.08				0	46-73				R.QDFESAAETMINSMLSDPAFANIKPGTR.K										Oxidation: 10, 14								CID
41		1	378.53		-602.378				2		3.4			19.86				1	74-80				R.KVIAIGR.V																		CID
199		1	1056.59		68.604				2		9.1			64.65				0	108-128				K.FVLTSAVAAGGALDSMSEDVR.E										Oxidation: 16								CID
263		1	1049.08		534.028				2		10.5			103.07				0	108-128				K.FVLTSAVAAGGALDSMSEDVR.E																		CID
130		3	710.49		132.685				2		7.5			78.97				1	144-157				K.KGTLVSPDFSLAGK.I																		CID
147		3	646.53		281.18				2		7.9			56.72				0	145-157				K.GTLVSPDFSLAGK.I																		CID
296		4	658.43		112.571				2		11.1			73.95				0	170-179				K.TQVEYFFLLR.L																		CID
293		2	1114.08		481.116				2		11			81.42				0	180-198				R.LTDLTSGLVYWEDEQTIDK.T																		CID
Protein 10:						fibronectin-binding protein [Campylobacter jejuni subsp. jejuni 81-176]
Accession:						gi|121612147																		Score:						633.56
Database:						CJejuni81-176																		MW [kDa]:						36
Seq. Coverage [%]:						0.436																		pI:						5.85621
																								No. of Peptides:						11
Modification(s):								Oxidation
Cmpd.		No. of Cmpds.	m/z meas.		Δ				z		Rt [min]			Score			Site [%]	P	Range				Sequence										Modification								Type
					m/z [ppm]
310		4	861.48		106.437				3		11.7			68.36				0	23-43				K.FEITPTLNYNYFEGNLDMDNR.Y										Oxidation: 18								CID
43		2	398		-588.043				2		3.2			21.19				0	86-92				R.TYLSAIK.G																		CID
309		1	1235.32		229.038				2		11.8			122.28				0	100-121				K.FYFYGLAGGGYEDFSNAAYDNK.S																		CID
60		1	568.64		-242.282				2		3.8			36.03				0	122-133				K.SGGFGHYGAGVK.F																		CID
25		2	437.56		-441.498				2		3.4			72.71				0	136-143				R.LSDSLALR.L																		CID
32		2	791.74		410.412				2		2.9			57.44				0	176-190				K.AVEEVADTRPAPQAK.C																		CID
149		3	675.96		180.429				2		7.8			79.81				0	209-220				K.TISLEGHFGFDK.T																		CID
48		5	589.9		158.988				2		3.7			33.83				0	221-230				K.TTINPTFQEK.I																		CID
152		3	849.53		142.726				3		7.8			38.18				1	237-258				K.VLDENERYDTILEGHTDNIGSR.A																		CID
82		2	846.12		253.941				2		5.3			77.54				0	244-258				R.YDTILEGHTDNIGSR.A																		CID
21		1	553.71		-99.1295				2		2.5			26.19				0	288-297				K.TVGYGQDNPR.S																		CID
Protein 11:						conserved hypothetical protein [Campylobacter jejuni subsp. jejuni 81-176]
Accession:						gi|121612867																		Score:						606.34
Database:						CJejuni81-176																		MW [kDa]:						52.6
Seq. Coverage [%]:						0.255																		pI:						6.02769
																								No. of Peptides:						8
Cmpd.		No. of Cmpds.	m/z meas.		Δ				z		Rt [min]			Score			Site [%]	P	Range				Sequence										Modification								Type
					m/z [ppm]
163		2	741.51		114.152				2		8.5			84.48				0	33-45				K.QLAQIQAELAQIR.K																		CID
68		1	655.31		-10.921				2		5.2			97.56				0	69-80				R.ADETEFQAALSK.V																		CID
185		1	839.37		-47.1487				2		8.9			51.6				0	83-97				K.FGLEFSTAVSNTNYK.V																		CID
57		2	546.68		-197.221				2		4.3			79.77				0	157-166				R.SSGPVLYVDR.A																		CID
375		1	1023.3		271.191				2		13.5			56.45				0	167-183				R.AYLDYYITPEWIATIGR.Q																		CID
222		1	624.31		22.6969				2		9.7			68.34				0	380-389				K.VGYEFFWGSR.Y																		CID
201		1	789.93		31.9073				2		9.2			80.7				0	429-441				R.LSYTNIQNIWGNR.G																		CID
146		1	656.38		83.1661				2		8			56.88				0	455-465				R.ADNIMLMYNVK.F																		CID
Protein 12:						TonB-dependent receptor, putative, degenerate [Campylobacter jejuni subsp. jejuni 81-176]
Accession:						gi|121612217																		Score:						586.42
Database:						CJejuni81-176																		MW [kDa]:						79.2
Seq. Coverage [%]:						0.214																		pI:						6.88671
																								No. of Peptides:						11
Modification(s):								Oxidation
Cmpd.		No. of Cmpds.	m/z meas.		Δ				z		Rt [min]			Score			Site [%]	P	Range				Sequence										Modification								Type
					m/z [ppm]
421		1	1027.53		321.93				3		14.2			44.38				0	44-72				K.YQLNDVVVSASGFEQDLVDAPASISIITK.E																		CID
256		1	922.29		-183.142				2		9.8			37.34				0	82-99				K.DIGEAIGDIPGVDVTMNK.T																		CID
213		1	930.47		14.6181				2		8.8			30.43				0	82-99				K.DIGEAIGDIPGVDVTMNK.T										Oxidation: 16								CID
85		1	530.17		-167.68				2		5.7			21.53				0	100-108				K.TGTYDFSIR.G																		CID
240		1	728.97		112.844				2		9.5			80.57				0	109-122				R.GFGSSYTLVLIDGK.R																		CID
315		1	1017.47		413.636				2		10.9			74.24				0	157-177				R.GPASTLYGSDAVGGVINIITK.K																		CID
39		2	735.47		142.556				2		4			76.37				0	288-300				R.YINEISVNSTSSR.A																		CID
81		1	446.98		-609.429				2		5.5			37.19				0	371-377				R.IDYEILK.N																		CID
322		1	877.41		570.857				2		11			69.42				0	419-432				R.YIYSDLFDSEFTPR.V																		CID
289		1	792.77		458.303				2		10.4			76.26				0	652-665				K.QSSLSFAVQNLFDK.N																		CID
51		1	646.53		364.617				2		4.5			38.69				0	675-686				R.WDGANPAGYANR.Y																		CID
Protein 13:						outer membrane liproprotein MapA [Campylobacter jejuni subsp. jejuni 81-176]
Accession:						gi|121613247																		Score:						536.73
Database:						CJejuni81-176																		MW [kDa]:						24.1
Seq. Coverage [%]:						0.519																		pI:						9.6733
																								No. of Peptides:						8
Modification(s):								Carbamidomethyl
Cmpd.		No. of Cmpds.	m/z meas.		Δ				z		Rt [min]			Score			Site [%]	P	Range				Sequence										Modification								Type
					m/z [ppm]
33		2	872.41		-502.608				2		3			86.41				0	34-49				K.NSQCSSCESPGGFEAK.I										Carbamidomethyl: 4, 7								CID
180		1	906.14		215.304				2		8.8			89.13				0	52-67				K.GLLYISDVGIQCCANK.R										Carbamidomethyl: 12, 13								CID
64		1	466.05		-485.924				2		4.3			61.47				0	69-77				R.TLDTGIALK.K																		CID
109		3	931.86		420.675				2		6.7			69.82				0	123-139				R.GIVVLDNNDQNSPYVSK.I																		CID
279		2	1090.14		534.62				2		10.8			87				0	140-159				K.IDLEFISYGATQDAIGLHSK.L																		CID
121		3	642.95		109.309				2		7.1			89.4				0	160-171				K.LVGVLQVSDINK.N																		CID
315		1	838.26		592.397				3		11.5			10.74				1	181-201				K.QDVQGFDDLKETTFYTHLLIK.Q																		CID
156		1	683.47		140.073				2		8.3			42.76				0	191-201				K.ETTFYTHLLIK.Q																		CID
Protein 14:						L-asparaginase [Campylobacter jejuni subsp. jejuni 81-176]
Accession:						gi|121612621																		Score:						520.52
Database:						CJejuni81-176																		MW [kDa]:						36.9
Seq. Coverage [%]:						0.31																		pI:						8.99901
																								No. of Peptides:						10
Modification(s):								Oxidation
Cmpd.		No. of Cmpds.	m/z meas.		Δ				z		Rt [min]			Score			Site [%]	P	Range				Sequence										Modification								Type
					m/z [ppm]
288		1	895.76		347.918				3		11			40.47				0	60-84				K.AVPQIQDLANISGEQIANIDSSNMR.D																		CID
258		1	900.97		210.822				3		10.5			37.39				0	60-84				K.AVPQIQDLANISGEQIANIDSSNMR.D										Oxidation: 24								CID
118		1	632.29		711.252				2		6.7			89.21				0	151-162				K.NLYNAVALAADK.E																		CID
119		1	803.94		18.168				2		6.7			40.28				1	151-165				K.NLYNAVALAADKESK.G																		CID
24		2	558.22		-2031.3				1		3			11.12				0	177-181				K.ILSAR.G																		CID
156		1	572.27		-75.993				2		8			45.08				0	210-218				K.VFFYNNVIK.A																		CID
131		1	880.36		487.682				2		7.2			86.84				0	237-253				K.VDILYSYSNDGSGVAAK.A																		CID
48		1	813.03		137.652				2		3.4			100.78				0	262-278				K.GIVVAGSGAGSIHEDQK.N																		CID
159		1	716.47		129.054				2		8			47.23				0	311-323				K.LGFISAEDLNPQK.A																		CID
96		1	470.85		189.989				2		5.7			22.12				0	341-347				K.IQEYFLK.Y																		CID
Protein 15:						conserved hypothetical protein [Campylobacter jejuni subsp. jejuni 81-176]
Accession:						gi|121612587																		Score:						445.44
Database:						CJejuni81-176																		MW [kDa]:						35
Seq. Coverage [%]:						0.307																		pI:						5.262
																								No. of Peptides:						7
Cmpd.		No. of Cmpds.	m/z meas.		Δ				z		Rt [min]			Score			Site [%]	P	Range				Sequence										Modification								Type
					m/z [ppm]
122		2	597.32		13.9334				2		6.6			75.28				0	93-103				R.DISGIALGYER.A																		CID
214		1	666.03		264.759				2		9.3			55.99				0	109-120				R.FSTSFSVISSLR.E																		CID
100		2	643.9		129.241				2		5.8			79.62				0	145-155				K.ISQLYESDFGK.F																		CID
134		1	547.29		14.8783				2		7.1			36.81				0	156-164				K.FTTSYLFSK.N																		CID
110		2	688.98		194.696				2		6.1			52.05				0	241-252				K.YEAVGTDPIFHK.K																		CID
307		2	1085.13		556.922				2		11.6			105.81				0	268-286				K.NQFLGYNGLYGFANYGIEK.R																		CID
380		2	804.32		316.791				3		13.9			39.88				0	288-308				R.NSDIGFYDETYQIILTGIGYK.F																		CID
Protein 16:						TonB-dependent heme receptor [Campylobacter jejuni subsp. jejuni 81-176]
Accession:						gi|121613006																		Score:						435.73
Database:						CJejuni81-176																		MW [kDa]:						80
Seq. Coverage [%]:						0.158																		pI:						5.88946
																								No. of Peptides:						8
Cmpd.		No. of Cmpds.	m/z meas.		Δ				z		Rt [min]			Score			Site [%]	P	Range				Sequence										Modification								Type
					m/z [ppm]
131		1	919.49		43.5458				2		7			94.56				0	35-51				K.VVVSTTGFEQDADSNLR.N																		CID
132		1	632.93		157.65				2		7.1			78.49				0	65-75				K.GYVSLEQALER.I																		CID
281		1	757.11		109.871				3		11.2			12.75				0	226-244				K.TYIDINDNSDLTLGYNYFK.S																		CID
248		1	1081.13		558.619				2		9.6			24.16				0	315-335				K.GTTAYQNGSGFEDTLTGISLK.N																		CID
64		1	673.47		183.289				2		4.9			55.34				0	360-371				R.TSIIHYDVNAGR.F																		CID
123		1	629.24		-93.072				2		6.9			43.07				0	601-611				K.ATAGFEYAWNK.N																		CID
356		1	812.48		106.192				2		11.9			95.94				0	612-624				K.NFSNFIDLTYFSR.A																		CID
75		1	481.64		-196.255				2		5.3			31.42				0	693-699				R.NYYVEFK.Y																		CID
Protein 17:						flagellin family protein [Campylobacter jejuni subsp. jejuni 81-176]
Accession:						gi|121612548																		Score:						421.47
Database:						CJejuni81-176																		MW [kDa]:						81.9
Seq. Coverage [%]:						0.148																		pI:						4.39013
																								No. of Peptides:						7
Modification(s):								Oxidation
Cmpd.		No. of Cmpds.	m/z meas.		Δ				z		Rt [min]			Score			Site [%]	P	Range				Sequence										Modification								Type
					m/z [ppm]
47		1	691.43		131.694				2		4.9			26.88				0	188-199				K.QISTNVSFTDNR.W																		CID
222		2	988.95		451.309				2		9			75.37				0	295-312				K.VVEVSMNDSGQIQITDLK.Q																		CID
113		1	747.46		761.35				2		6.7			32.11				0	420-433				K.NGNTVYGNVSQVIK.G																		CID
197		1	932.04		64.3356				2		8.5			102.34				0	445-462				K.LSEVMAGDSLNGTTLNLK.V																		CID
76		1	729.76		-88.3618				2		5.3			72.58				0	560-572				K.DSQATVDVSMDYK.G																		CID
74		1	669.97		-29.7604				3		5.2			19.64				0	680-697				K.LNTTMGAYHNTIEGVNTR.T										Oxidation: 5								CID
180		1	662.13		393.794				2		8.1			70.9				0	698-709				R.TSFLSVNVQSIK.S																		CID
Protein 18:						CjaA protein [Campylobacter jejuni subsp. jejuni 81-176]
Accession:						gi|121612178																		Score:						385.81
Database:						CJejuni81-176																		MW [kDa]:						30.9
Seq. Coverage [%]:						0.319																		pI:						5.62279
																								No. of Peptides:						7
Cmpd.		No. of Cmpds.	m/z meas.		Δ				z		Rt [min]			Score			Site [%]	P	Range				Sequence										Modification								Type
					m/z [ppm]
136		1	623.5		238.811				2		7.4			79.23				0	83-93				K.VQFVLVEAANR.V																		CID
216		1	808.95		17.6009				2		9.4			50.36				0	102-115				K.VDIILANFTQTPER.A																		CID
81		1	427.1		-418.745				2		5.2			46.63				0	128-136				K.VALGVAVPK.D																		CID
163		1	903.06		151.676				2		8.2			61.29				0	156-171				K.GTTADAYFTQDYPNIK.T																		CID
159		1	823.93		70.4355				2		8.1			79				0	175-188				K.YDQNTETFAALMDK.R																		CID
285		1	894.09		145.679				2		11.1			49.28				0	190-205				R.GDALSHDNTLLFAWVK.D																		CID
176		1	552.77		-87.9258				2		8.5			20.02				0	236-244				K.EFIDNLIIK.L																		CID
Protein 19:						lipoprotein, putative [Campylobacter jejuni subsp. jejuni 81-176]
Accession:						gi|121612133																		Score:						383.95
Database:						CJejuni81-176																		MW [kDa]:						18.5
Seq. Coverage [%]:						0.415																		pI:						8.92504
																								No. of Peptides:						7
Cmpd.		No. of Cmpds.	m/z meas.		Δ				z		Rt [min]			Score			Site [%]	P	Range				Sequence										Modification								Type
					m/z [ppm]
54		3	873.74		347.072				2		3.3			76.52				0	27-43				K.NSSANSTAPSQDVIVQK.V																		CID
15		2	423.54		-423.451				2		2			28.73				1	44-50				K.VDKDDVR.D																		CID
30		2	440.68		-112.976				2		2.7			41.06				0	95-102				R.AAITDAYR.Q																		CID
124		4	666.57		284.985				2		6.8			81.53				0	126-138				R.SSTITAQVNGLIK.N																		CID
156		5	877.71		320.445				2		8.2			111.98				0	139-153				K.NASIIDENFNQGLYR.V																		CID
32		1	358.08		-393.811				2		2.9			31.78				0	154-159				R.VNLELK.I																		CID
90		1	642.31		-5.22246				1		5.8			12.35				0	167-171				K.ELFAY.-																		CID
Protein 20:						cjaC protein [Campylobacter jejuni subsp. jejuni 81-176]
Accession:						gi|121612379																		Score:						373.5
Database:						CJejuni81-176																		MW [kDa]:						27.8
Seq. Coverage [%]:						0.363																		pI:						7.17261
																								No. of Peptides:						7
Cmpd.		No. of Cmpds.	m/z meas.		Δ				z		Rt [min]			Score			Site [%]	P	Range				Sequence										Modification								Type
					m/z [ppm]
97		1	500.35		177.612				3		6.4			11.51				0	36-48				K.VGTAPNYKPFNYK.E																		CID
236		1	775.96		75.9716				2		10.1			84.76				0	53-66				K.LTGFDTDLVEEIAK.K																		CID
355		1	908.15		158.383				2		13.5			30.7				0	72-87				K.IVWVETNFDGLIPALK.A																		CID
121		1	756.33		638.435				2		7.5			83.42				0	91-104				K.IDMIASAMSATDER.R																		CID
100		1	736.5		123.056				2		6.4			68.5				0	141-154				K.IGVQLGTLQENTAK.A																		CID
190		1	535.32		-26.9444				2		9.1			64.79				0	166-175				K.DLNIAVLALK.N																		CID
112		1	586.25		-90.9445				2		7			29.82				0	237-246				K.TDGFYNTLIK.K																		CID
Protein 21:						nonheme iron-containing ferritin [Campylobacter jejuni subsp. jejuni 81-176]
Accession:						gi|121612745																		Score:						369.76
Database:						CJejuni81-176																		MW [kDa]:						19.5
Seq. Coverage [%]:						0.587																		pI:						5.25126
																								No. of Peptides:						8
Modification(s):								Oxidation
Cmpd.		No. of Cmpds.	m/z meas.		Δ				z		Rt [min]			Score			Site [%]	P	Range				Sequence										Modification								Type
					m/z [ppm]
29		3	486.34		124.108				2		2.7			50.54				0	9-16				K.LLNEQINK.E																		CID
171		2	754.21		631.851				3		8.6			31.51				1	56-74				K.KLITYLNETDSHVELQEVK.Q																		CID
185		3	1066.69		600.808				2		8.4			81.27				0	57-74				K.LITYLNETDSHVELQEVK.Q																		CID
165		4	475.62		-301.201				2		7.9			36.89				0	82-89				K.SLLDVFEK.T																		CID
51		4	648.41		143.51				2		3.2			49.82				0	90-99				K.TYEHEQFITK.S																		CID
123		2	770.47		735.926				2		6.7			28.52				0	100-112				K.SINTLVEHMLTHK.D										Oxidation: 9								CID
433		2	980.59		484.155				3		15.3			25.65				0	113-135				K.DYSTFNFLQWYVSEQHEEEALFR.G																		CID
196		3	952.92		441.724				2		8.7			65.56				0	143-159				K.LIGEHGNGLYLADQYIK.N																		CID
Protein 22:						conserved hypothetical protein [Campylobacter jejuni subsp. jejuni 81-176]
Accession:						gi|121612285																		Score:						337.74
Database:						CJejuni81-176																		MW [kDa]:						16.2
Seq. Coverage [%]:						0.542																		pI:						9.00858
																								No. of Peptides:						8
Modification(s):								Carbamidomethyl, Oxidation
Cmpd.		No. of Cmpds.	m/z meas.		Δ				z		Rt [min]			Score			Site [%]	P	Range				Sequence										Modification								Type
					m/z [ppm]
127		3	702.69		459.14				2		6.6			55.91				0	29-40				K.GNNELVQNQLFK.I																		CID
103		1	797.36		623.707				2		5.2			63.62				0	55-68				K.NAEESPNISFENNK.F																		CID
64		1	562.3		115.76				2		3.4			33.13				0	69-77				K.FYGYSGCNR.F										Carbamidomethyl: 7								CID
76		1	489.11		-265.703				2		3.9			17.71				0	78-85				R.FFGSYQTK.A																		CID
35		1	559.19		-157.05				2		2.7			37.36				0	86-95				K.ADTLQIEGDR.V																		CID
309		1	999.82		384.261				3		11.7			66.63				0	96-120				R.VASTQMLCHPMDVMDFENSFLSNFK.G										Carbamidomethyl: 8; Oxidation: 6, 11, 14								CID
376		1	989		229.902				3		13.4			33.86				0	96-120				R.VASTQMLCHPMDVMDFENSFLSNFK.G										Carbamidomethyl: 8; Oxidation: 14								CID
347		1	994.51		408.089				3		12.6			29.52				0	96-120				R.VASTQMLCHPMDVMDFENSFLSNFK.G										Carbamidomethyl: 8; Oxidation: 6, 11								CID
Protein 23:						lipoprotein, putative [Campylobacter jejuni subsp. jejuni 81-176]
Accession:						gi|121612489																		Score:						322.9
Database:						CJejuni81-176																		MW [kDa]:						37.3
Seq. Coverage [%]:						0.322																		pI:						9.11019
																								No. of Peptides:						7
Modification(s):								Oxidation
Cmpd.		No. of Cmpds.	m/z meas.		Δ				z		Rt [min]			Score			Site [%]	P	Range				Sequence										Modification								Type
					m/z [ppm]
138		1	572.95		224.012				2		7.5			45.72				0	43-52				K.IVDWNLVSAK.L																		CID
282		1	852.19		156.471				3		11			30.94				0	74-95				K.NYMLLAYQDGEYFTADNNGNLK.I																		CID
394		1	801.85		540.874				3		14.1			11.91				0	189-210				K.DVVISAENFFNNAIHLSVIGDK.L																		CID
245		1	767.6		-395.357				2		10.1			69.62				0	236-249				K.DVALSDDGIFILEK.D																		CID
283		1	840.87		-55.9365				2		11			33.47				0	276-288				K.SNIYNNYLYIFEK.T																		CID
132		1	726.94		108.399				2		7			34.07				0	295-306				K.MNLNLDNTQVFK.L										Oxidation: 1								CID
164		1	719.21		481.661				2		8.2			59.97				0	295-306				K.MNLNLDNTQVFK.L																		CID
Protein 24:						thiol peroxidase [Campylobacter jejuni subsp. jejuni 81-176]
Accession:						gi|121613237																		Score:						310.46
Database:						CJejuni81-176																		MW [kDa]:						18.4
Seq. Coverage [%]:						0.349																		pI:						4.98694
																								No. of Peptides:						4
Modification(s):								Carbamidomethyl, Oxidation
Cmpd.		No. of Cmpds.	m/z meas.		Δ				z		Rt [min]			Score			Site [%]	P	Range				Sequence										Modification								Type
					m/z [ppm]
137		1	586.78		-84.6975				2		6.7			74.88				0	33-44				K.DLSVIEIGAAGK.T																		CID
232		1	1038.11		594.209				2		10			83.88				0	92-110				R.FCSTEGIENLSVASDFVAK.E										Carbamidomethyl: 2								CID
326		2	844.55		91.7594				2		11.7			89.64				0	116-131				K.YGVLINEGALEGLLAR.A																		CID
135		2	809.85		548.988				2		7.1			62.06				0	145-158				K.ELVNEITEMPDIAK.L										Oxidation: 9								CID
Protein 25:						peptidoglycan-associated lipoprotein Omp18 [Campylobacter jejuni subsp. jejuni 81-176]
Accession:						gi|121612869																		Score:						266.57
Database:						CJejuni81-176																		MW [kDa]:						17.8
Seq. Coverage [%]:						0.339																		pI:						7.1738
																								No. of Peptides:						5
Modification(s):								Carbamidomethyl
Cmpd.		No. of Cmpds.	m/z meas.		Δ				z		Rt [min]			Score			Site [%]	P	Range				Sequence										Modification								Type
					m/z [ppm]
8		1	699.39		113.553				2		1.4			46.24				0	23-36				K.STSVSGDSSVDSNR.G																		CID
46		3	640.85		119.99				2		3.3			65.56				0	37-49				R.GSGGSDGWDIDSK.I																		CID
34		4	573.29		-37.8109				2		2.9			62.02				0	50-59				K.ISQLNDTLNK.V																		CID
107		4	467.12		-216.746				2		6.1			30.48				0	60-66				K.VYFDFDK.F																		CID
24		2	692.89		121.103				2		2.7			62.27				0	137-148				K.SYGETNPVCTEK.T										Carbamidomethyl: 9								CID
Protein 26:						gamma-glutamyltransferase [Campylobacter jejuni subsp. jejuni 81-176]
Accession:						gi|121613257																		Score:						245.69
Database:						CJejuni81-176																		MW [kDa]:						60.3
Seq. Coverage [%]:						0.101																		pI:						7.72231
																								No. of Peptides:						6
Modification(s):								Oxidation
Cmpd.		No. of Cmpds.	m/z meas.		Δ				z		Rt [min]			Score			Site [%]	P	Range				Sequence										Modification								Type
					m/z [ppm]
73		1	764.01		127.911				2		4.9			37.6				0	26-40				R.TGTGLVLSSHELANK.I																		CID
112		1	596.8		-18.08				2		6.1			40.16				0	455-466				K.VFMVVGSPGGSR.I																		CID
88		1	603.35		90.884				2		5.1			71.27				0	483-493				K.MDISTAVESPR.F																		CID
155		1	847.98		103.966				2		7.5			38.64				0	528-542				K.EPYMGDVNAIMVDPK.T										Oxidation: 4								CID
124		1	855.97		94.2809				2		6.5			46.89				0	528-542				K.EPYMGDVNAIMVDPK.T										Oxidation: 4, 11								CID
256		1	991.28		308.887				2		13			11.13				1	528-545				K.EPYMGDVNAIMVDPKTGK.I										Oxidation: 11								CID
Protein 27:						bacterioferritin, putative [Campylobacter jejuni subsp. jejuni 81-176]
Accession:						gi|121613494																		Score:						220
Database:						CJejuni81-176																		MW [kDa]:						17.2
Seq. Coverage [%]:						0.356																		pI:						5.48476
																								No. of Peptides:						4
Modification(s):								Carbamidomethyl
Cmpd.		No. of Cmpds.	m/z meas.		Δ				z		Rt [min]			Score			Site [%]	P	Range				Sequence										Modification								Type
					m/z [ppm]
198		1	800.43		667.455				2		9.1			40.37				0	30-42				K.GLQFFSIHEYTEK.A																		CID
371		3	789.08		205.101				2		13.4			57.13				0	84-96				K.DCFTPLEVIELIK.Q										Carbamidomethyl: 2								CID
257		1	710.21		513.421				2		10			35.92				0	97-107				K.QDYEYLLAEFK.K																		CID
81		2	848.98		88.5189				2		5.4			86.58				0	116-131				K.ESDTTTAAFAQENIAK.Y																		CID
Protein 28:						lipoprotein, putative [Campylobacter jejuni subsp. jejuni 81-176]
Accession:						gi|121613226																		Score:						194.31
Database:						CJejuni81-176																		MW [kDa]:						51.3
Seq. Coverage [%]:						0.082																		pI:						9.07668
																								No. of Peptides:						3
Cmpd.		No. of Cmpds.	m/z meas.		Δ				z		Rt [min]			Score			Site [%]	P	Range				Sequence										Modification								Type
					m/z [ppm]
143		1	754.38		715.01				2		7.9			98.17				0	77-89				K.SNVFFDAAEESYK.Y																		CID
135		1	670.24		-161.498				2		7.8			35.57				0	192-202				K.VIEAQYDNLFK.E																		CID
341		1	754.84		575.586				2		12.7			60.57				0	285-297				K.DEFALTLPFIVDK.K																		CID
Protein 29:						flagellar L-ring protein FlgH [Campylobacter jejuni subsp. jejuni 81-176]
Accession:						gi|121612803																		Score:						187.62
Database:						CJejuni81-176																		MW [kDa]:						25.2
Seq. Coverage [%]:						0.272																		pI:						9.37462
																								No. of Peptides:						4
Cmpd.		No. of Cmpds.	m/z meas.		Δ				z		Rt [min]			Score			Site [%]	P	Range				Sequence										Modification								Type
					m/z [ppm]
103		1	767.94		80.1636				2		6.3			37.76				0	39-53				K.QSNNVESAPGSLFGK.G																		CID
314		1	864.75		361.439				3		11.5			51.3				0	64-87				K.AMNVNDLVTVVIQESTTQSTQANK.A																		CID
45		1	635.26		-74.1742				2		3.6			41.47				0	141-151				R.NESFNTTISTR.V																		CID
117		2	735.39		23.3927				2		6.9			57.09				0	155-167				K.ILSNGNYFIEGSR.E																		CID
Protein 30:						conserved hypothetical protein [Campylobacter jejuni subsp. jejuni 81-176]
Accession:						gi|121613736																		Score:						169.02
Database:						CJejuni81-176																		MW [kDa]:						20.5
Seq. Coverage [%]:						0.237																		pI:						9.66939
																								No. of Peptides:						4
Cmpd.		No. of Cmpds.	m/z meas.		Δ				z		Rt [min]			Score			Site [%]	P	Range				Sequence										Modification								Type
					m/z [ppm]
312		2	718.58		257.226				2		11.4			61.76				0	93-105				K.VFFPALLGDTDIK.V																		CID
127		3	659.85		-5.62159				2		6.6			75.15				0	106-117				K.VVFQDVIAGENK.G																		CID
175		1	618.41		71.2825				2		8.2			17.3				0	130-140				K.STIVPLTYTIK.D																		CID
96		1	529.69		-179.504				2		5.4			14.81				0	148-156				K.GQLDLHTFK.N																		CID
Protein 31:						organic solvent tolerance protein, putative [Campylobacter jejuni subsp. jejuni 81-176]
Accession:						gi|121612176																		Score:						159.91
Database:						CJejuni81-176																		MW [kDa]:						79.6
Seq. Coverage [%]:						0.046																		pI:						5.02982
																								No. of Peptides:						2
Modification(s):								Carbamidomethyl
Cmpd.		No. of Cmpds.	m/z meas.		Δ				z		Rt [min]			Score			Site [%]	P	Range				Sequence										Modification								Type
					m/z [ppm]
290		1	810.54		151.277				2		10.5			72.15				0	53-66				K.TEDVELFGDVNILR.G																		CID
188		1	989.07		116.735				2		8.3			87.76				0	118-134				K.ISAVSSCNVEDPDWEIR.F										Carbamidomethyl: 7								CID
Protein 32:						conserved hypothetical protein [Campylobacter jejuni subsp. jejuni 81-176]
Accession:						gi|121612442																		Score:						158.38
Database:						CJejuni81-176																		MW [kDa]:						24.3
Seq. Coverage [%]:						0.192																		pI:						9.16743
																								No. of Peptides:						3
Cmpd.		No. of Cmpds.	m/z meas.		Δ				z		Rt [min]			Score			Site [%]	P	Range				Sequence										Modification								Type
					m/z [ppm]
223		1	904.93		528.157				2		9.7			63.05				0	51-67				K.QNFNGDISGNIPSFGLK.L																		CID
92		1	563.23		-135.269				2		5.8			54.29				0	124-134				R.AVLGVYGGYAR.T																		CID
147		1	791.93		62.5656				2		7.8			41.04				0	201-213				K.QTNYGVYLGYNYK.F																		CID
Protein 33:						lipoprotein, putative [Campylobacter jejuni subsp. jejuni 81-176]
Accession:						gi|121612654																		Score:						142.95
Database:						CJejuni81-176																		MW [kDa]:						12.7
Seq. Coverage [%]:						0.263																		pI:						8.94665
																								No. of Peptides:						2
Modification(s):								Oxidation
Cmpd.		No. of Cmpds.	m/z meas.		Δ				z		Rt [min]			Score			Site [%]	P	Range				Sequence										Modification								Type
					m/z [ppm]
222		1	792.49		123.245				2		9.7			76.45				0	24-36				K.MNNLEFIPLAYDK.N										Oxidation: 1								CID
348		1	899.54		81.0569				2		12.9			66.5				0	90-106				R.AASSEAFDEFISVIAIK.G																		CID
Protein 34:						lipoprotein, putative [Campylobacter jejuni subsp. jejuni 81-176]
Accession:						gi|121613232																		Score:						142.12
Database:						CJejuni81-176																		MW [kDa]:						14.1
Seq. Coverage [%]:						0.27																		pI:						10.0623
																								No. of Peptides:						3
Cmpd.		No. of Cmpds.	m/z meas.		Δ				z		Rt [min]			Score			Site [%]	P	Range				Sequence										Modification								Type
					m/z [ppm]
216		1	732.02		180.241				2		9.7			24.94				1	71-82				K.VDWLDKDGFVLR.D																		CID
113		2	668.36		43.9925				2		6.1			61.58				0	83-93				R.DVLNEDYQALR.I																		CID
95		2	548.3		-54.1157				2		5.1			55.6				0	94-103				R.IPAGQEVILR.K																		CID
Protein 35:						methyl-accepting chemotaxis protein [Campylobacter jejuni subsp. jejuni 81-176]
Accession:						gi|121613242																		Score:						135.38
Database:						CJejuni81-176																		MW [kDa]:						19.3
Seq. Coverage [%]:						0.23																		pI:						8.72993
																								No. of Peptides:						3
Cmpd.		No. of Cmpds.	m/z meas.		Δ				z		Rt [min]			Score			Site [%]	P	Range				Sequence										Modification								Type
					m/z [ppm]
138		1	599.36		81.5167				2		6.8			23.38				0	23-32				K.IVYANDDFLK.Y																		CID
374		2	834.36		-103.254				2		13.5			57.47				0	115-129				K.SAISTIESLYSDLLR.A																		CID
209		1	778.54		175.02				2		9.4			54.53				0	153-165				K.TYNELIFSLQEAK.-																		CID
Protein 36:						conserved hypothetical protein [Campylobacter jejuni subsp. jejuni 81-176]
Accession:						gi|121612795																		Score:						96.33
Database:						CJejuni81-176																		MW [kDa]:						21
Seq. Coverage [%]:						0.153																		pI:						9.35282
																								No. of Peptides:						2
Cmpd.		No. of Cmpds.	m/z meas.		Δ				z		Rt [min]			Score			Site [%]	P	Range				Sequence										Modification								Type
					m/z [ppm]
271		1	888.41		560.698				2		10.7			30.35				0	51-66				K.DYSAVIDFDPASAEFK.K																		CID
124		1	665.76		591.178				2		7.3			65.98				0	131-143				K.DIVLDTEIGGVAK.G																		CID
Protein 37:						VirB9 [Campylobacter jejuni subsp. jejuni 81-176]
Accession:						gi|121582659																		Score:						92.27
Database:						CJejuni81-176																		MW [kDa]:						40.8
Seq. Coverage [%]:						0.076																		pI:						9.27258
																								No. of Peptides:						2
Cmpd.		No. of Cmpds.	m/z meas.		Δ				z		Rt [min]			Score			Site [%]	P	Range				Sequence										Modification								Type
					m/z [ppm]
127		1	815.5		714.711				2		7			13				0	219-232				K.DPSLVIYIHDQNSK.E																		CID
116		1	697.1		300.92				2		6.6			79.27				0	320-332				R.IIGNYVIAETTAK.K																		CID
Protein 38:						antioxidant, AhpC/Tsa family [Campylobacter jejuni subsp. jejuni 81-176]
Accession:						gi|121613748																		Score:						91.49
Database:						CJejuni81-176																		MW [kDa]:						21.9
Seq. Coverage [%]:						0.177																		pI:						5.59161
																								No. of Peptides:						2
Cmpd.		No. of Cmpds.	m/z meas.		Δ				z		Rt [min]			Score			Site [%]	P	Range				Sequence										Modification								Type
					m/z [ppm]
388		1	851.48		47.8861				3		13.7			30.81				0	7-29				K.ALDFTAPAVLGNNEIVQDFNLYK.N																		CID
145		1	625.88		92.024				2		7			60.68				0	125-136				R.GSFLLDADGTVR.H																		CID
Protein 39:						periplasmic nitrate reductase, small subunit [Campylobacter jejuni subsp. jejuni 81-176]
Accession:						gi|121613406																		Score:						85.33
Database:						CJejuni81-176																		MW [kDa]:						18.9
Seq. Coverage [%]:						0.069																		pI:						6.63653
																								No. of Peptides:						1
Cmpd.		No. of Cmpds.	m/z meas.		Δ				z		Rt [min]			Score			Site [%]	P	Range				Sequence										Modification								Type
					m/z [ppm]
162		2	650.95		139.828				2		7.7			85.33				0	162-173				R.SNLIDVINEGVK.-																		CID
Protein 40:						capsular polysaccharide ABC transporter, periplasmic polysaccharide-binding protein [Campylobacter jejuni subsp. jejuni 81-176]
Accession:						gi|121613488																		Score:						68.19
Database:						CJejuni81-176																		MW [kDa]:						60.7
Seq. Coverage [%]:						0.033																		pI:						9.10511
																								No. of Peptides:						1
Cmpd.		No. of Cmpds.	m/z meas.		Δ				z		Rt [min]			Score			Site [%]	P	Range				Sequence										Modification								Type
					m/z [ppm]
174		1	976.14		157.403				2		8.2			68.19				0	434-451				K.SYNSVILEDGDTINVPSK.N																		CID
Protein 41:						lipoprotein, putative [Campylobacter jejuni subsp. jejuni 81-176]
Accession:						gi|121613300																		Score:						66.28
Database:						CJejuni81-176																		MW [kDa]:						25.5
Seq. Coverage [%]:						0.051																		pI:						4.89957
																								No. of Peptides:						1
Cmpd.		No. of Cmpds.	m/z meas.		Δ				z		Rt [min]			Score			Site [%]	P	Range				Sequence										Modification								Type
					m/z [ppm]
142		1	703.28		629.27				2		7.8			66.28				0	86-96				K.LAEFYLDEYNK.K																		CID
Protein 42:						lipoprotein, putative [Campylobacter jejuni subsp. jejuni 81-176]
Accession:						gi|121612300																		Score:						59.29
Database:						CJejuni81-176																		MW [kDa]:						20.9
Seq. Coverage [%]:						0.081																		pI:						5.11746
																								No. of Peptides:						1
Cmpd.		No. of Cmpds.	m/z meas.		Δ				z		Rt [min]			Score			Site [%]	P	Range				Sequence										Modification								Type
					m/z [ppm]
331		1	876.92		-27.1215				2		11.9			59.29				0	100-114				K.YNNDFNIVGVLLEDK.S																		CID
Protein 43:						conserved domain protein [Campylobacter jejuni subsp. jejuni 81-176]
Accession:						gi|121613471																		Score:						58.9
Database:						CJejuni81-176																		MW [kDa]:						26.7
Seq. Coverage [%]:						0.068																		pI:						4.84822
																								No. of Peptides:						1
Cmpd.		No. of Cmpds.	m/z meas.		Δ				z		Rt [min]			Score			Site [%]	P	Range				Sequence										Modification								Type
					m/z [ppm]
205		2	909.5		576.896				2		9.3			58.9				0	109-124				R.GLVIAPDEQTYNELVR.E																		CID
Protein 44:						conserved hypothetical protein [Campylobacter jejuni subsp. jejuni 81-176]
Accession:						gi|121582705																		Score:						58.77
Database:						CJejuni81-176																		MW [kDa]:						15
Seq. Coverage [%]:						0.215																		pI:						9.32147
																								No. of Peptides:						2
Modification(s):								Carbamidomethyl, Oxidation
Cmpd.		No. of Cmpds.	m/z meas.		Δ				z		Rt [min]			Score			Site [%]	P	Range				Sequence										Modification								Type
					m/z [ppm]
148		1	1028.49		526.343				2		7.8			17.17				0	30-47				K.NNGNDQAMFDLGNQEIMK.Q										Oxidation: 17								CID
110		1	622.82		48.0819				2		5.5			41.6				0	117-126				R.IYCSVNDAFR.F										Carbamidomethyl: 3								CID
Protein 45:						serine protease, subtilase family [Campylobacter jejuni subsp. jejuni 81-176]
Accession:						gi|121613392																		Score:						58.2
Database:						CJejuni81-176																		MW [kDa]:						116.2
Seq. Coverage [%]:						0.012																		pI:						7.23461
																								No. of Peptides:						1
Cmpd.		No. of Cmpds.	m/z meas.		Δ				z		Rt [min]			Score			Site [%]	P	Range				Sequence										Modification								Type
					m/z [ppm]
36		1	623.86		10.0834				2		3.4			58.2				0	884-895				K.TLQTSAQLGVTK.D																		CID
Protein 46:						acyl carrier protein [Campylobacter jejuni subsp. jejuni 81-176]
Accession:						gi|121612665																		Score:						55.03
Database:						CJejuni81-176																		MW [kDa]:						8.6
Seq. Coverage [%]:						0.195																		pI:						3.87018
																								No. of Peptides:						1
Cmpd.		No. of Cmpds.	m/z meas.		Δ				z		Rt [min]			Score			Site [%]	P	Range				Sequence										Modification								Type
					m/z [ppm]
161		1	779.52		757.263				2		8.1			55.03				0	9-23				K.AVVVEQLSIDADAVK.M																		CID
Protein 47:						3-phosphoshikimate 1-carboxyvinyltransferase [Campylobacter jejuni subsp. jejuni 81-176]
Accession:						gi|121613725																		Score:						54.7
Database:						CJejuni81-176																		MW [kDa]:						46.7
Seq. Coverage [%]:						0.05																		pI:						9.0264
																								No. of Peptides:						3
Cmpd.		No. of Cmpds.	m/z meas.		Δ				z		Rt [min]			Score			Site [%]	P	Range				Sequence										Modification								Type
					m/z [ppm]
154		2	999.62		-958.016				1		8.1			23.63				1	53-61				K.NLGAKIEQK.D																		CID
183		12	651.81		-87.1601				2		10.4			20.99				1	289-300				R.VESSKLNGIEVK.D																		CID
372		1	771.51		-1225.09				1		13.3			10.08				0	294-300				K.LNGIEVK.D																		CID
Protein 48:						RND efflux system, inner membrane transporter CmeB [Campylobacter jejuni subsp. jejuni 81-176]
Accession:						gi|121612937																		Score:						54.57
Database:						CJejuni81-176																		MW [kDa]:						113.9
Seq. Coverage [%]:						0.025																		pI:						6.51405
																								No. of Peptides:						1
Cmpd.		No. of Cmpds.	m/z meas.		Δ				z		Rt [min]			Score			Site [%]	P	Range				Sequence										Modification								Type
					m/z [ppm]
233		2	787.09		212.658				2		9.7			43.05				0	242-254				R.LQNPSEFENIILR.T																		CID
Protein 49:						hypothetical protein CJJ81176_0128 [Campylobacter jejuni subsp. jejuni 81-176]
Accession:						gi|121612858																		Score:						47.66
Database:						CJejuni81-176																		MW [kDa]:						43.4
Seq. Coverage [%]:						0.083																		pI:						9.50682
																								No. of Peptides:						2
Cmpd.		No. of Cmpds.	m/z meas.		Δ				z		Rt [min]			Score			Site [%]	P	Range				Sequence										Modification								Type
					m/z [ppm]
71		1	859.46		475.877				3		5.4			28.89				0	65-88				K.SNTSVSTDNSGSNIQDNYSEQISK.A																		CID
342		1	900.25		-1397.83				1		12.5			18.77				0	151-159				R.GIGSALQQK.I																		CID
Protein 50:						DNA-binding protein HU [Campylobacter jejuni subsp. jejuni 81-176]
Accession:						gi|121613433																		Score:						46.75
Database:						CJejuni81-176																		MW [kDa]:						10.3
Seq. Coverage [%]:						0.194																		pI:						10.795
																								No. of Peptides:						1
Cmpd.		No. of Cmpds.	m/z meas.		Δ				z		Rt [min]			Score			Site [%]	P	Range				Sequence										Modification								Type
					m/z [ppm]
340		1	953.55		47.8207				2		12.9			46.75				0	20-38				K.DATTATDAVISTITDVLAK.G																		CID
Protein 51:						ribosomal protein L14 [Campylobacter jejuni subsp. jejuni 81-176]
Accession:						gi|121612746																		Score:						45.6
Database:						CJejuni81-176																		MW [kDa]:						13.3
Seq. Coverage [%]:						0.107																		pI:						10.8666
																								No. of Peptides:						1
Cmpd.		No. of Cmpds.	m/z meas.		Δ				z		Rt [min]			Score			Site [%]	P	Range				Sequence										Modification								Type
					m/z [ppm]
142		1	661.17		-305.025				2		7.6			45.6				0	32-44				R.YATVGDVIVASVK.K																		CID
Protein 52:						ribosomal protein L5 [Campylobacter jejuni subsp. jejuni 81-176]
Accession:						gi|121613307																		Score:						42.03
Database:						CJejuni81-176																		MW [kDa]:						20.2
Seq. Coverage [%]:						0.066																		pI:						10.11
																								No. of Peptides:						1
Cmpd.		No. of Cmpds.	m/z meas.		Δ				z		Rt [min]			Score			Site [%]	P	Range				Sequence										Modification								Type
					m/z [ppm]
111		1	571.85		12.9171				2		6.1			42.03				0	34-45				K.VVISVGAGELAK.D																		CID
Protein 53:						cysteine-rich domain protein [Campylobacter jejuni subsp. jejuni 81-176]
Accession:						gi|121612704																		Score:						40.91
Database:						CJejuni81-176																		MW [kDa]:						27.9
Seq. Coverage [%]:						0.053																		pI:						9.37028
																								No. of Peptides:						1
Cmpd.		No. of Cmpds.	m/z meas.		Δ				z		Rt [min]			Score			Site [%]	P	Range				Sequence										Modification								Type
					m/z [ppm]
310		1	775.09		206.968				2		12			40.91				0	109-121				R.VIELSQYLDEVLK.V																		CID
Protein 54:						radical SAM domain protein [Campylobacter jejuni subsp. jejuni 81-176]
Accession:						gi|121613061																		Score:						38.03
Database:						CJejuni81-176																		MW [kDa]:						34.4
Seq. Coverage [%]:						0.06																		pI:						6.46992
																								No. of Peptides:						1
Modification(s):								Oxidation
Cmpd.		No. of Cmpds.	m/z meas.		Δ				z		Rt [min]			Score			Site [%]	P	Range				Sequence										Modification								Type
					m/z [ppm]
39		1	342.82		-1090.73				2		3.2			12.07				0	255-259				K.MLHLR.S										Oxidation: 1								CID
Protein 55:						membrane protein, putative [Campylobacter jejuni subsp. jejuni 81-176]
Accession:						gi|121612555																		Score:						36.76
Database:						CJejuni81-176																		MW [kDa]:						93.5
Seq. Coverage [%]:						0.036																		pI:						9.4061
																								No. of Peptides:						3
Cmpd.		No. of Cmpds.	m/z meas.		Δ				z		Rt [min]			Score			Site [%]	P	Range				Sequence										Modification								Type
					m/z [ppm]
199		1	787.15		-1618.53				1		8.3			13.57				1	189-194				K.EKDQIR.L																		CID
327		1	884.4		-1328.83				1		11.2			10.99				1	470-477				K.KGLLVIDK.N																		CID
324		1	937.89		430.569				2		11			12.2				0	583-598				K.QDLLSPFVSIENNELR.F																		CID
Protein 56:						RloH [Campylobacter jejuni subsp. jejuni 81-176]
Accession:						gi|121613027																		Score:						36.05
Database:						CJejuni81-176																		MW [kDa]:						69.2
Seq. Coverage [%]:						0.056																		pI:						9.24652
																								No. of Peptides:						2
Modification(s):								Oxidation
Cmpd.		No. of Cmpds.	m/z meas.		Δ				z		Rt [min]			Score			Site [%]	P	Range				Sequence										Modification								Type
					m/z [ppm]
48		1	688.37		586.39				3		3.3			11.9				0	219-236				K.TMTSVTLDDGNDHLMDHK.G										Oxidation: 2, 15								CID
110		1	633.28		701.839				2		6.9			14.14				1	534-543				K.ERFILNTESR.K																		CID
Protein 57:						undecaprenyl diphosphate synthase [Campylobacter jejuni subsp. jejuni 81-176]
Accession:						gi|121612397																		Score:						35.54
Database:						CJejuni81-176																		MW [kDa]:						26.1
Seq. Coverage [%]:						0.072																		pI:						9.60021
																								No. of Peptides:						2
Cmpd.		No. of Cmpds.	m/z meas.		Δ				z		Rt [min]			Score			Site [%]	P	Range				Sequence										Modification								Type
					m/z [ppm]
46		1	732.81		1921.47				1		4.9			17.69				0	95-101				R.AIGDLSR.L																		CID
54		10	530.69		-237.492				2		4.3			17.85				1	110-118				K.ITLVEEKTK.H																		CID
Protein 58:						superoxide dismutase, Fe [Campylobacter jejuni subsp. jejuni 81-176]
Accession:						gi|121612707																		Score:						35.45
Database:						CJejuni81-176																		MW [kDa]:						24.8
Seq. Coverage [%]:						0.077																		pI:						5.81628
																								No. of Peptides:						1
Cmpd.		No. of Cmpds.	m/z meas.		Δ				z		Rt [min]			Score			Site [%]	P	Range				Sequence										Modification								Type
					m/z [ppm]
137		1	897.54		655.77				2		7.7			35.45				0	141-157				K.LEFVGTSNAATPITEDK.V																		CID
Protein 59:						imidazoleglycerol phosphate synthase, cyclase subunit [Campylobacter jejuni subsp. jejuni 81-176]
Accession:						gi|121613611																		Score:						35.29
Database:						CJejuni81-176																		MW [kDa]:						28.1
Seq. Coverage [%]:						0.133																		pI:						5.99449
																								No. of Peptides:						1
Cmpd.		No. of Cmpds.	m/z meas.		Δ				z		Rt [min]			Score			Site [%]	P	Range				Sequence										Modification								Type
					m/z [ppm]
102		1	763.92		0.111263				2		6			10.18				0	221-235				K.LGIDGALAASVFHQK.L																		CID
Protein 60:						ATP-dependent protease La [Campylobacter jejuni subsp. jejuni 81-176]
Accession:						gi|121612165																		Score:						33.15
Database:						CJejuni81-176																		MW [kDa]:						90.1
Seq. Coverage [%]:						0.02																		pI:						8.89945
																								No. of Peptides:						1
Cmpd.		No. of Cmpds.	m/z meas.		Δ				z		Rt [min]			Score			Site [%]	P	Range				Sequence										Modification								Type
					m/z [ppm]
89		1	390.87		-935.343				3		4.4			11.91				1	127-136				K.EALLEVLKEK.V																		CID
Protein 61:						conserved domain protein [Campylobacter jejuni subsp. jejuni 81-176]
Accession:						gi|121613610																		Score:						33.1
Database:						CJejuni81-176																		MW [kDa]:						10.8
Seq. Coverage [%]:						0.14																		pI:						8.99333
																								No. of Peptides:						2
Cmpd.		No. of Cmpds.	m/z meas.		Δ				z		Rt [min]			Score			Site [%]	P	Range				Sequence										Modification								Type
					m/z [ppm]
49		1	416.53		-479.428				2		3.4			16.64				0	4-11				K.SGSIAELR.S																		CID
17		2	559.26		-106.981				1		2.7			16.46				0	22-26				R.EALAR.A																		CID
Protein 62:						transthyretin-like protein [Campylobacter jejuni subsp. jejuni 81-176]
Accession:						gi|121613557																		Score:						32.83
Database:						CJejuni81-176																		MW [kDa]:						15.9
Seq. Coverage [%]:						0.066																		pI:						9.14488
																								No. of Peptides:						1
Cmpd.		No. of Cmpds.	m/z meas.		Δ				z		Rt [min]			Score			Site [%]	P	Range				Sequence										Modification								Type
					m/z [ppm]
120		1	524.31		38.7526				2		6.2			32.83				0	68-76				R.IGDLLPYEK.A																		CID
Protein 63:						GTP-binding protein LepA [Campylobacter jejuni subsp. jejuni 81-176]
Accession:						gi|121612549																		Score:						32.77
Database:						CJejuni81-176																		MW [kDa]:						66.5
Seq. Coverage [%]:						0.048																		pI:						5.54985
																								No. of Peptides:						2
Modification(s):								Oxidation
Cmpd.		No. of Cmpds.	m/z meas.		Δ				z		Rt [min]			Score			Site [%]	P	Range				Sequence										Modification								Type
					m/z [ppm]
47		1	884.51		36.1897				2		3.3			10.89				0	490-506				K.VAGENVDALSIIVPNEK.A																		CID
88		1	448.96		1625.7				2		5.3			11.34				1	543-550				R.ETVKSMGK.N										Oxidation: 6								CID
Protein 64:						cytolethal distending toxin, subunit B [Campylobacter jejuni subsp. jejuni 81-176]
Accession:						gi|121612768																		Score:						32.21
Database:						CJejuni81-176																		MW [kDa]:						29
Seq. Coverage [%]:						0.083																		pI:						9.10153
																								No. of Peptides:						1
Cmpd.		No. of Cmpds.	m/z meas.		Δ				z		Rt [min]			Score			Site [%]	P	Range				Sequence										Modification								Type
					m/z [ppm]
358		1	779.53		133.091				3		13.5			32.21				0	45-66				R.QLVSGANPLDILMIQEAGTLPR.T																		CID
Protein 65:						heat-inducible transcription repressor HrcA [Campylobacter jejuni subsp. jejuni 81-176]
Accession:						gi|121613134																		Score:						32.17
Database:						CJejuni81-176																		MW [kDa]:						30.8
Seq. Coverage [%]:						0.103																		pI:						5.08922
																								No. of Peptides:						0
Cmpd.		No. of Cmpds.	m/z meas.		Δ				z		Rt [min]			Score			Site [%]	P	Range				Sequence										Modification								Type
					m/z [ppm]
Protein 66:						HAD-superfamily phosphatase, subfamily IIIC [Campylobacter jejuni subsp. jejuni 81-176]
Accession:						gi|121612901																		Score:						31.54
Database:						CJejuni81-176																		MW [kDa]:						60.2
Seq. Coverage [%]:						0.044																		pI:						5.88145
																								No. of Peptides:						2
Modification(s):								Oxidation
Cmpd.		No. of Cmpds.	m/z meas.		Δ				z		Rt [min]			Score			Site [%]	P	Range				Sequence										Modification								Type
					m/z [ppm]
113		1	602.39		116.161				2		6			16.36				1	326-335				K.LSNTKEDQIR.A																		CID
247		1	785.38		-28.9143				2		10.4			15.18				0	484-496				R.NMPFLSFLEQISK.E										Oxidation: 2								CID
Protein 67:						rare lipoprotein A [Campylobacter jejuni subsp. jejuni 81-176]
Accession:						gi|121613481																		Score:						31.34
Database:						CJejuni81-176																		MW [kDa]:						28.3
Seq. Coverage [%]:						0.064																		pI:						9.73697
																								No. of Peptides:						1
Cmpd.		No. of Cmpds.	m/z meas.		Δ				z		Rt [min]			Score			Site [%]	P	Range				Sequence										Modification								Type
					m/z [ppm]
116		1	823		94.3847				2		7.3			31.34				0	141-157				K.GAASQIDMIASGTAPVR.L																		CID
Protein 68:						N-acetylmuramoyl-L-alanine amidase [Campylobacter jejuni subsp. jejuni 81-176]
Accession:						gi|121612331																		Score:						30.46
Database:						CJejuni81-176																		MW [kDa]:						74.5
Seq. Coverage [%]:						0.023																		pI:						9.88573
																								No. of Peptides:						1
Cmpd.		No. of Cmpds.	m/z meas.		Δ				z		Rt [min]			Score			Site [%]	P	Range				Sequence										Modification								Type
					m/z [ppm]
152		1	884.31		393.485				2		8.3			30.46				1	47-61				K.SLYIQSVINEDEKTK.I																		CID
Protein 69:						fumarate reductase, iron-sulfur protein subunit [Campylobacter jejuni subsp. jejuni 81-176]
Accession:						gi|121613625																		Score:						30.08
Database:						CJejuni81-176																		MW [kDa]:						27.5
Seq. Coverage [%]:						0.058																		pI:						5.2623
																								No. of Peptides:						1
Cmpd.		No. of Cmpds.	m/z meas.		Δ				z		Rt [min]			Score			Site [%]	P	Range				Sequence										Modification								Type
					m/z [ppm]
144		1	831.93		40.27				2		8.1			30.08				0	137-150				R.IEPEVADETFELDR.C																		CID
Protein 70:						pyruvate ferredoxin/flavodoxin oxidoreductase [Campylobacter jejuni subsp. jejuni 81-176]
Accession:						gi|121613446																		Score:						29.06
Database:						CJejuni81-176																		MW [kDa]:						131.3
Seq. Coverage [%]:						0.02																		pI:						5.9816
																								No. of Peptides:						2
Modification(s):								Oxidation
Cmpd.		No. of Cmpds.	m/z meas.		Δ				z		Rt [min]			Score			Site [%]	P	Range				Sequence										Modification								Type
					m/z [ppm]
159		1	582.9		431.051				3		8.2			15.83				1	330-345				R.TKEPGSLGEPLYLDVK.S																		CID
10		1	416.04		742.594				2		2.7			13.23				0	679-686				R.GVGVMVPR.W										Oxidation: 5								CID
Protein 71:						conserved hypothetical protein [Campylobacter jejuni subsp. jejuni 81-176]
Accession:						gi|121613008																		Score:						28.97
Database:						CJejuni81-176																		MW [kDa]:						47.3
Seq. Coverage [%]:						0.037																		pI:						5.53485
																								No. of Peptides:						0
Cmpd.		No. of Cmpds.	m/z meas.		Δ				z		Rt [min]			Score			Site [%]	P	Range				Sequence										Modification								Type
					m/z [ppm]
Protein 72:						HD/HDIG/KH domain protein [Campylobacter jejuni subsp. jejuni 81-176]
Accession:						gi|121612206																		Score:						28.32
Database:						CJejuni81-176																		MW [kDa]:						58
Seq. Coverage [%]:						0.023																		pI:						5.99545
																								No. of Peptides:						1
Cmpd.		No. of Cmpds.	m/z meas.		Δ				z		Rt [min]			Score			Site [%]	P	Range				Sequence										Modification								Type
					m/z [ppm]
35		1	642.31		-1732.87				1		3.7			16.83				1	220-225				K.GRIIGK.E																		CID
Protein 73:						selenocysteine-specific elongation factor [Campylobacter jejuni subsp. jejuni 81-176]
Accession:						gi|121612252																		Score:						27.92
Database:						CJejuni81-176																		MW [kDa]:						69.4
Seq. Coverage [%]:						0.032																		pI:						9.32454
																								No. of Peptides:						1
Cmpd.		No. of Cmpds.	m/z meas.		Δ				z		Rt [min]			Score			Site [%]	P	Range				Sequence										Modification								Type
					m/z [ppm]
210		1	767.44		678.584				2		9.7			14.35				1	395-407				K.LAKELNQVFVDEK.N																		CID
Protein 74:						UDP-N-acetylglucosamine 1-carboxyvinyltransferase [Campylobacter jejuni subsp. jejuni 81-176]
Accession:						gi|121612784																		Score:						27.76
Database:						CJejuni81-176																		MW [kDa]:						45.2
Seq. Coverage [%]:						0.053																		pI:						5.89543
																								No. of Peptides:						1
Cmpd.		No. of Cmpds.	m/z meas.		Δ				z		Rt [min]			Score			Site [%]	P	Range				Sequence										Modification								Type
					m/z [ppm]
68		1	568.25		-103.707				2		4.8			14.35				0	141-151				K.QGYVVASGNLK.G																		CID
Protein 75:						dephospho-CoA kinase [Campylobacter jejuni subsp. jejuni 81-176]
Accession:						gi|121613316																		Score:						27.32
Database:						CJejuni81-176																		MW [kDa]:						23
Seq. Coverage [%]:						0.045																		pI:						9.74493
																								No. of Peptides:						1
Cmpd.		No. of Cmpds.	m/z meas.		Δ				z		Rt [min]			Score			Site [%]	P	Range				Sequence										Modification								Type
					m/z [ppm]
42		5	487.12		-1352.01				2		3.7			27.32				1	148-156				R.DKLSLEAAK.A																		CID
Protein 76:						lipoprotein, VacJ family [Campylobacter jejuni subsp. jejuni 81-176]
Accession:						gi|121612775																		Score:						25.94
Database:						CJejuni81-176																		MW [kDa]:						26.4
Seq. Coverage [%]:						0.047																		pI:						5.52627
																								No. of Peptides:						1
Cmpd.		No. of Cmpds.	m/z meas.		Δ				z		Rt [min]			Score			Site [%]	P	Range				Sequence										Modification								Type
					m/z [ppm]
151		1	640.86		38.5127				2		8.1			25.94				0	65-75				K.GYNAITPEFIR.L																		CID
Protein 77:						hydrogenase, (NiFe)/(NiFeSe) small subunit family [Campylobacter jejuni subsp. jejuni 81-176]
Accession:						gi|121612559																		Score:						25.84
Database:						CJejuni81-176																		MW [kDa]:						56
Seq. Coverage [%]:						0.03																		pI:						5.11073
																								No. of Peptides:						2
Modification(s):								Carbamidomethyl
Cmpd.		No. of Cmpds.	m/z meas.		Δ				z		Rt [min]			Score			Site [%]	P	Range				Sequence										Modification								Type
					m/z [ppm]
12		1	453.69		1029.33				2		2.4			12.01				0	330-336				K.LCNEELK.Q										Carbamidomethyl: 2								CID
144		1	890.21		-1439.66				1		7.5			13.83				0	424-431				K.NDFLIAAK.N																		CID
Protein 78:						iron-sulfur cluster-binding domain protein [Campylobacter jejuni subsp. jejuni 81-176]
Accession:						gi|121612950																		Score:						25.4
Database:						CJejuni81-176																		MW [kDa]:						48.1
Seq. Coverage [%]:						0.04																		pI:						9.70666
																								No. of Peptides:						2
Modification(s):								Oxidation
Cmpd.		No. of Cmpds.	m/z meas.		Δ				z		Rt [min]			Score			Site [%]	P	Range				Sequence										Modification								Type
					m/z [ppm]
91		3	899.33		-291.721				1		7.9			11.42				1	109-116				R.KILDLVAK.L																		CID
16		1	533.12		-273.562				2		2.7			13.98				1	374-382				K.KAQMIDESK.A										Oxidation: 4								CID
Protein 79:						ribosomal protein S14 [Campylobacter jejuni subsp. jejuni 81-176]
Accession:						gi|121612286																		Score:						25.19
Database:						CJejuni81-176																		MW [kDa]:						7
Seq. Coverage [%]:						0.18																		pI:						12.1639
																								No. of Peptides:						1
Cmpd.		No. of Cmpds.	m/z meas.		Δ				z		Rt [min]			Score			Site [%]	P	Range				Sequence										Modification								Type
					m/z [ppm]
124		1	564.78		-49.0722				2		6.9			25.19				0	47-57				K.MGNEGLIPGLK.K																		CID
Protein 80:						carboxyl-terminal protease [Campylobacter jejuni subsp. jejuni 81-176]
Accession:						gi|121613476																		Score:						25.14
Database:						CJejuni81-176																		MW [kDa]:						48.9
Seq. Coverage [%]:						0.052																		pI:						8.91558
																								No. of Peptides:						1
Modification(s):								Oxidation
Cmpd.		No. of Cmpds.	m/z meas.		Δ				z		Rt [min]			Score			Site [%]	P	Range				Sequence										Modification								Type
					m/z [ppm]
102		1	905.54		102.836				2		6.3			14.79				1	374-389				K.VNTQEDGFSIKESDLK.Q																		CID
Protein 81:						flagellar hook-associated protein FlgK, putative [Campylobacter jejuni subsp. jejuni 81-176]
Accession:						gi|121612872																		Score:						25.04
Database:						CJejuni81-176																		MW [kDa]:						67.1
Seq. Coverage [%]:						0.033																		pI:						4.57979
																								No. of Peptides:						1
Cmpd.		No. of Cmpds.	m/z meas.		Δ				z		Rt [min]			Score			Site [%]	P	Range				Sequence										Modification								Type
					m/z [ppm]
100		1	748.12		380.593				2		6.2			14.76				0	269-280				K.SYSIYYETPDEK.V																		CID
Protein 82:						autoinducer-2 production protein LuxS [Campylobacter jejuni subsp. jejuni 81-176]
Accession:						gi|121613162																		Score:						24.73
Database:						CJejuni81-176																		MW [kDa]:						18.2
Seq. Coverage [%]:						0.061																		pI:						5.94114
																								No. of Peptides:						1
Cmpd.		No. of Cmpds.	m/z meas.		Δ				z		Rt [min]			Score			Site [%]	P	Range				Sequence										Modification								Type
					m/z [ppm]
481		2	1137.45		784.624				1		17.4			24.73				0	30-39				K.GDDISVFDLR.F																		CID
Protein 83:						hypothetical protein CJJ81176_0797 [Campylobacter jejuni subsp. jejuni 81-176]
Accession:						gi|121612758																		Score:						24.34
Database:						CJejuni81-176																		MW [kDa]:						39.3
Seq. Coverage [%]:						0.024																		pI:						9.47655
																								No. of Peptides:						1
Cmpd.		No. of Cmpds.	m/z meas.		Δ				z		Rt [min]			Score			Site [%]	P	Range				Sequence										Modification								Type
					m/z [ppm]
14		7	450.68		-220.252				2		2.8			24.34				1	139-146				K.QAKIEALK.K																		CID
Protein 84:						acetyl-coenzyme A synthetase [Campylobacter jejuni subsp. jejuni 81-176]
Accession:						gi|121613338																		Score:						24.31
Database:						CJejuni81-176																		MW [kDa]:						73.9
Seq. Coverage [%]:						0.023																		pI:						5.48535
																								No. of Peptides:						2
Cmpd.		No. of Cmpds.	m/z meas.		Δ				z		Rt [min]			Score			Site [%]	P	Range				Sequence										Modification								Type
					m/z [ppm]
59		1	413.94		446.451				2		4.6			12.47				0	593-600				R.VEIGPIAK.I																		CID
20		1	403.94		-682.769				2		2.7			11.84				1	651-657				K.LAKAEFE.-																		CID
Protein 85:						translation elongation factor Tu [Campylobacter jejuni subsp. jejuni 81-176]
Accession:						gi|121612430																		Score:						24.2
Database:						CJejuni81-176																		MW [kDa]:						43.6
Seq. Coverage [%]:						0.05																		pI:						4.98343
																								No. of Peptides:						1
Cmpd.		No. of Cmpds.	m/z meas.		Δ				z		Rt [min]			Score			Site [%]	P	Range				Sequence										Modification								Type
					m/z [ppm]
175		1	785.33		-1466.29				1		7.8			10.45				1	39-45				R.RGLAELK.D																		CID
Protein 86:						conserved hypothetical protein, authentic point mutation [Campylobacter jejuni subsp. jejuni 81-176]
Accession:						gi|121613096																		Score:						23.45
Database:						CJejuni81-176																		MW [kDa]:						20.5
Seq. Coverage [%]:						0.118																		pI:						4.80257
																								No. of Peptides:						1
Modification(s):								Oxidation
Cmpd.		No. of Cmpds.	m/z meas.		Δ				z		Rt [min]			Score			Site [%]	P	Range				Sequence										Modification								Type
					m/z [ppm]
157		1	390.92		1025.36				3		9.4			10.83				0	23-33				K.GMMANGALNFK.E										Oxidation: 2								CID
Protein 87:						bifunctional purine biosynthesis protein PurH [Campylobacter jejuni subsp. jejuni 81-176]
Accession:						gi|121613431																		Score:						23.39
Database:						CJejuni81-176																		MW [kDa]:						56.4
Seq. Coverage [%]:						0.039																		pI:						5.39177
																								No. of Peptides:						1
Modification(s):								Oxidation
Cmpd.		No. of Cmpds.	m/z meas.		Δ				z		Rt [min]			Score			Site [%]	P	Range				Sequence										Modification								Type
					m/z [ppm]
130		1	714.5		244.116				2		7.4			10.06				0	418-431				K.NGAMVAIGMGMTSR.I										Oxidation: 9, 11								CID
Protein 88:						inosine-5'-monophosphate dehydrogenase [Campylobacter jejuni subsp. jejuni 81-176]
Accession:						gi|121613583																		Score:						23.25
Database:						CJejuni81-176																		MW [kDa]:						52.1
Seq. Coverage [%]:						0.06																		pI:						7.8013
																								No. of Peptides:						2
Modification(s):								Oxidation
Cmpd.		No. of Cmpds.	m/z meas.		Δ				z		Rt [min]			Score			Site [%]	P	Range				Sequence										Modification								Type
					m/z [ppm]
171		1	703.52		229.139				2		8.4			10.04				1	72-83				K.NMDIASQVREVK.R										Oxidation: 2								CID
348		1	921.76		806.046				2		12.7			13.21				1	408-424				K.LVPEGIEGRVPYVGSIR.S																		CID
Protein 89:						chemotaxis protein MotB, putative [Campylobacter jejuni subsp. jejuni 81-176]
Accession:						gi|121613602																		Score:						22.41
Database:						CJejuni81-176																		MW [kDa]:						36.4
Seq. Coverage [%]:						0.041																		pI:						4.97516
																								No. of Peptides:						1
Cmpd.		No. of Cmpds.	m/z meas.		Δ				z		Rt [min]			Score			Site [%]	P	Range				Sequence										Modification								Type
					m/z [ppm]
77		10	738.59		272.696				2		5.1			22.41				1	105-117				K.QLSKDLNSTLDNK.D																		CID
Protein 90:						cell division protein FtsA [Campylobacter jejuni subsp. jejuni 81-176]
Accession:						gi|121612536																		Score:						22.27
Database:						CJejuni81-176																		MW [kDa]:						50.5
Seq. Coverage [%]:						0.017																		pI:						4.99236
																								No. of Peptides:						1
Cmpd.		No. of Cmpds.	m/z meas.		Δ				z		Rt [min]			Score			Site [%]	P	Range				Sequence										Modification								Type
					m/z [ppm]
47		1	443.55		-458.063				2		3.8			22.27				0	167-174				K.AVELADLR.V																		CID
Protein 91:						hypothetical protein CJJ81176_0079 [Campylobacter jejuni subsp. jejuni 81-176]
Accession:						gi|121612481																		Score:						22.11
Database:						CJejuni81-176																		MW [kDa]:						69.1
Seq. Coverage [%]:						0.033																		pI:						6.02917
																								No. of Peptides:						1
Cmpd.		No. of Cmpds.	m/z meas.		Δ				z		Rt [min]			Score			Site [%]	P	Range				Sequence										Modification								Type
					m/z [ppm]
240		1	802.44		29.1734				1		9.7			10.79				0	470-476				K.VTQNNAR.N																		CID
Protein 92:						para-aminobenzoate synthase glutamine amidotransferase, component I [Campylobacter jejuni subsp. jejuni 81-176]
Accession:						gi|121612257																		Score:						22.08
Database:						CJejuni81-176																		MW [kDa]:						70.9
Seq. Coverage [%]:						0.035																		pI:						9.91819
																								No. of Peptides:						1
Cmpd.		No. of Cmpds.	m/z meas.		Δ				z		Rt [min]			Score			Site [%]	P	Range				Sequence										Modification								Type
					m/z [ppm]
92		1	516.26		-93.7549				2		5.5			10.81				1	222-230				R.NDLSKIITK.K																		CID
Protein 93:						chorismate synthase [Campylobacter jejuni subsp. jejuni 81-176]
Accession:						gi|121612121																		Score:						21.62
Database:						CJejuni81-176																		MW [kDa]:						39.1
Seq. Coverage [%]:						0.047																		pI:						8.71817
																								No. of Peptides:						2
Cmpd.		No. of Cmpds.	m/z meas.		Δ				z		Rt [min]			Score			Site [%]	P	Range				Sequence										Modification								Type
					m/z [ppm]
58		1	591.37		76.2319				1		3.2			10.69				0	52-56				K.FATPR.K																		CID
1		1	712.58		294.709				2		0.9			10.93				1	308-319				K.FGNNLEFELKGR.H																		CID
Protein 94:						D-isomer specific 2-hydroxyacid dehydrogenase family protein [Campylobacter jejuni subsp. jejuni 81-176]
Accession:						gi|121613285																		Score:						21.47
Database:						CJejuni81-176																		MW [kDa]:						34.9
Seq. Coverage [%]:						0.032																		pI:						6.38011
																								No. of Peptides:						1
Modification(s):								Carbamidomethyl
Cmpd.		No. of Cmpds.	m/z meas.		Δ				z		Rt [min]			Score			Site [%]	P	Range				Sequence										Modification								Type
					m/z [ppm]
125		5	588.36		88.252				2		7.5			21.47				1	56-65				K.DVIDACKNLK.L										Carbamidomethyl: 6								CID
Protein 95:						hypothetical protein CJJ81176_1107 [Campylobacter jejuni subsp. jejuni 81-176]
Accession:						gi|121613187																		Score:						21.45
Database:						CJejuni81-176																		MW [kDa]:						54.8
Seq. Coverage [%]:						0.022																		pI:						5.91415
																								No. of Peptides:						1
Cmpd.		No. of Cmpds.	m/z meas.		Δ				z		Rt [min]			Score			Site [%]	P	Range				Sequence										Modification								Type
					m/z [ppm]
142		1	619.77		-67.5118				2		7.7			21.45				0	245-254				K.NLNFFNDNLK.K																		CID
Protein 96:						ribosomal protein L7/L12 [Campylobacter jejuni subsp. jejuni 81-176]
Accession:						gi|121613176																		Score:						21.14
Database:						CJejuni81-176																		MW [kDa]:						13
Seq. Coverage [%]:						0.096																		pI:						4.54458
																								No. of Peptides:						1
Cmpd.		No. of Cmpds.	m/z meas.		Δ				z		Rt [min]			Score			Site [%]	P	Range				Sequence										Modification								Type
					m/z [ppm]
134		1	657.93		96.0425				2		7.1			21.14				1	114-125				K.QLEEAGAKVELK.-																		CID
Protein 97:						conserved hypothetical protein [Campylobacter jejuni subsp. jejuni 81-176]
Accession:						gi|121582689																		Score:						19.38
Database:						CJejuni81-176																		MW [kDa]:						48.6
Seq. Coverage [%]:						0.026																		pI:						9.37914
																								No. of Peptides:						1
Cmpd.		No. of Cmpds.	m/z meas.		Δ				z		Rt [min]			Score			Site [%]	P	Range				Sequence										Modification								Type
					m/z [ppm]
108		2	644.29		681.576				2		6.8			19.38				1	81-91				K.INDLLNDKVDK.I																		CID
Protein 98:						NADH-quinone oxidoreductase, C subunit [Campylobacter jejuni subsp. jejuni 81-176]
Accession:						gi|121613082																		Score:						19.36
Database:						CJejuni81-176																		MW [kDa]:						31.3
Seq. Coverage [%]:						0.072																		pI:						8.63821
																								No. of Peptides:						1
Modification(s):								Oxidation
Cmpd.		No. of Cmpds.	m/z meas.		Δ				z		Rt [min]			Score			Site [%]	P	Range				Sequence										Modification								Type
					m/z [ppm]
244		4	767.44		39.385				3		10			19.36				1	159-177				R.ILMPDDWFGHPLLKTYPLK.G										Oxidation: 3								CID
Protein 99:						L-lactate permease [Campylobacter jejuni subsp. jejuni 81-176]
Accession:						gi|121612542																		Score:						18.57
Database:						CJejuni81-176																		MW [kDa]:						60.1
Seq. Coverage [%]:						0.036																		pI:						9.46427
																								No. of Peptides:						1
Cmpd.		No. of Cmpds.	m/z meas.		Δ				z		Rt [min]			Score			Site [%]	P	Range				Sequence										Modification								Type
					m/z [ppm]
264		1	792.27		-134.426				3		10.6			18.57				0	280-299				R.FDNESNFTQDNTLSFNQILK.A																		CID
Protein 100:						conserved hypothetical protein [Campylobacter jejuni subsp. jejuni 81-176]
Accession:						gi|121613294																		Score:						18.22
Database:						CJejuni81-176																		MW [kDa]:						5.4
Seq. Coverage [%]:						0.239																		pI:						4.99005
																								No. of Peptides:						1
Modification(s):								Carbamidomethyl
Cmpd.		No. of Cmpds.	m/z meas.		Δ				z		Rt [min]			Score			Site [%]	P	Range				Sequence										Modification								Type
					m/z [ppm]
125		1	646.45		973.098				2		6.2			18.22				0	21-31				K.EQGCELLNSLK.F										Carbamidomethyl: 4								CID
Protein 101:						ribosomal protein S10 [Campylobacter jejuni subsp. jejuni 81-176]
Accession:						gi|121613565																		Score:						18.11
Database:						CJejuni81-176																		MW [kDa]:						11.7
Seq. Coverage [%]:						0.117																		pI:						10.3491
																								No. of Peptides:						1
Cmpd.		No. of Cmpds.	m/z meas.		Δ				z		Rt [min]			Score			Site [%]	P	Range				Sequence										Modification								Type
					m/z [ppm]
165		1	664.48		923.654				2		8.2			18.11				0	88-99				K.LDLAPEVSVEVR.A																		CID
Protein 102:						aconitate hydratase 2 [Campylobacter jejuni subsp. jejuni 81-176]
Accession:						gi|121612675																		Score:						18
Database:						CJejuni81-176																		MW [kDa]:						92.6
Seq. Coverage [%]:						0.007																		pI:						5.83705
																								No. of Peptides:						1
[truncated: 1,099 more rows]

## Sheet: Table S4
Table S4. Replicate 2 (Trypsin/P setting).
[truncated: 2,286 more rows]

[truncated: 5 more sheets: Table S5, Table S6, Table S7, Table S8, Table S9]
